# Supplementary material for: A Meta-Analysis Based Method for Prioritizing Candidate Genes Involved in a Pre-specific Function
Source: Front Plant Sci. 2016 Dec 15;7:1914. doi: 10.3389/fpls.2016.01914 (PMC5156684; doi:10.3389/fpls.2016.01914)
Supplement: Table S2 — The 533 physicochemical properties of 20 amino acids. [file Table2.XLSX]

## Sheet: Sheet1
Physicochemical property	A	R	N	D	C	Q	E	G	H	I	L	K	M	F	P	S	T	W	Y	V
alpha-CH_chemical_shifts_(Andersen_et_al.,_1992)	4.35	4.38	4.75	4.76	4.65	4.37	4.29	3.97	4.63	3.95	4.17	4.36	4.52	4.66	4.44	4.5	4.35	4.7	4.6	3.95
Hydrophobicity_index_(Argos_et_al.,_1982)	0.61	0.6	0.06	0.46	1.07	0	0.47	0.07	0.61	2.22	1.53	1.15	1.18	2.02	1.95	0.05	0.05	2.65	1.88	1.32
Signal_sequence_helical_potential_(Argos_et_al.,_1982)	1.18	0.2	0.23	0.05	1.89	0.72	0.11	0.49	0.31	1.45	3.23	0.06	2.67	1.96	0.76	0.97	0.84	0.77	0.39	1.08
Membrane-buried_preference_parameters_(Argos_et_al.,_1982)	1.56	0.45	0.27	0.14	1.23	0.51	0.23	0.62	0.29	1.67	2.93	0.15	2.96	2.03	0.76	0.81	0.91	1.08	0.68	1.14
Conformational_parameter_of_inner_helix_(Beghin-Dirkx,_1975)	1	0.52	0.35	0.44	0.06	0.44	0.73	0.35	0.6	0.73	1	0.6	1	0.6	0.06	0.35	0.44	0.73	0.44	0.82
Conformational_parameter_of_beta-structure_(Beghin-Dirkx,_1975)	0.77	0.72	0.55	0.65	0.65	0.72	0.55	0.65	0.83	0.98	0.83	0.55	0.98	0.98	0.55	0.55	0.83	0.77	0.83	0.98
Conformational_parameter_of_beta-turn_(Beghin-Dirkx,_1975)	0.37	0.84	0.97	0.97	0.84	0.64	0.53	0.97	0.75	0.37	0.53	0.75	0.64	0.53	0.97	0.84	0.75	0.97	0.84	0.37
Average_flexibility_indices_(Bhaskaran-Ponnuswamy,_1988)	0.36	0.53	0.46	0.51	0.35	0.49	0.5	0.54	0.32	0.46	0.37	0.47	0.3	0.31	0.51	0.51	0.44	0.31	0.42	0.39
Residue_volume_(Bigelow,_1967)	52.6	109.1	75.7	68.4	68.3	89.7	84.7	36.3	91.9	102	102	105.1	97.7	113.9	73.6	54.9	71.2	135.4	116.2	85.1
Information_value_for_accessibility;_average_fraction_35%_(Biou_et_al.,_1988)	16	-70	-74	-78	168	-73	-106	-13	50	151	145	-141	124	189	-20	-70	-38	145	53	123
Information_value_for_accessibility;_average_fraction_23%_(Biou_et_al.,_1988)	44	-68	-72	-91	90	-117	-139	-8	47	100	108	-188	121	148	-36	-60	-54	163	22	117
Retention_coefficient_in_TFA_(Browne_et_al.,_1982)	7.3	-3.6	-5.7	-2.9	-9.2	-0.3	-7.1	-1.2	-2.1	6.6	20	-3.7	5.6	19.2	5.1	-4.1	0.8	16.3	5.9	3.5
Retention_coefficient_in_HFBA_(Browne_et_al.,_1982)	3.9	3.2	-2.8	-2.8	-14.3	1.8	-7.5	-2.3	2	11	15	-2.5	4.1	14.7	5.6	-3.5	1.1	17.8	3.8	2.1
Transfer_free_energy_to_surface_(Bull-Breese,_1974)	-0.2	-0.12	0.08	-0.2	-0.45	0.16	-0.3	0	-0.12	-2.26	-2.46	-0.35	-1.47	-2.33	-0.98	-0.39	-0.52	-2.01	-2.24	-1.56
Apparent_partial_specific_volume_(Bull-Breese,_1974)	0.69	0.73	0.6	0.56	0.62	0.65	0.63	0.59	0.65	0.81	0.84	0.77	0.71	0.76	0.73	0.59	0.66	0.74	0.74	0.78
alpha-NH_chemical_shifts_(Bundi-Wuthrich,_1979)	8.25	8.27	8.75	8.41	8.31	8.41	8.37	8.39	8.42	8.2	8.42	8.41	8.42	8.23	0	8.38	8.24	8.09	8.18	8.44
alpha-CH_chemical_shifts_(Bundi-Wuthrich,_1979)	4.35	4.4	4.76	4.77	4.69	4.37	4.3	3.97	4.63	4.22	4.39	4.36	4.51	4.66	4.47	4.5	4.35	4.7	4.6	4.18
Spin-spin_coupling_constants_3JHalpha-NH_(Bundi-Wuthrich,_1979)	6.5	6.9	7.5	7	7.7	6	7	5.6	8	7	6.5	6.5	0	9.4	0	6.5	6.9	0	6.8	7
Normalized_frequency_of_alpha-helix_(Burgess_et_al.,_1974)	0.49	0.26	0.19	0.29	0.2	0.42	0.54	0.12	0.4	0.37	0.42	0.4	0.42	0.32	0.21	0.2	0.27	0.46	0.16	0.38
Normalized_frequency_of_extended_structure_(Burgess_et_al.,_1974)	0.29	0.36	0.23	0.27	0.53	0.33	0.26	0.31	0.2	0.41	0.4	0.27	0.38	0.32	0.34	0.35	0.39	0.23	0.43	0.5
Steric_parameter_(Charton,_1981)	0.52	0.68	0.76	0.76	0.62	0.68	0.68	0	0.7	1.02	0.98	0.68	0.78	0.7	0.36	0.53	0.5	0.7	0.7	0.76
Polarizability_parameter_(Charton-Charton,_1982)	0.05	0.29	0.13	0.11	0.13	0.18	0.15	0	0.23	0.19	0.19	0.22	0.22	0.29	0.13	0.06	0.11	0.41	0.3	0.14
Free_energy_of_solution_in_water,_kcal/mole_(Charton-Charton,_1982)	-0.37	-1.03	0	2.06	4.53	0.73	1.77	-0.53	0	0.79	1.07	0	0.66	1.06	-2.24	-0.52	0	1.6	4.91	0.4
The_Chou-Fasman_parameter_of_the_coil_conformation_(Charton-Charton,_1983)	0.71	1.06	1.37	1.21	1.19	0.87	0.84	1.52	1.07	0.66	0.69	0.99	0.59	0.71	1.61	1.34	1.08	0.76	1.07	0.63
A_parameter_defined_from_the_residuals_obtained_from_the_best_correlation_of_the_Chou-Fasman_parameter_of_beta-sheet_(Charton-Charton,_1983)	-0.12	0.12	0.29	0.05	0.08	-0.11	-0.25	0.1	0.14	0.23	-0.05	0.03	-0.26	0.02	0	0.23	0.17	0.16	0.09	0.51
The_number_of_atoms_in_the_side_chain_labelled_1+1_(Charton-Charton,_1983)	0	1	1	1	1	1	1	0	1	2	1	1	1	1	0	1	2	1	1	2
The_number_of_atoms_in_the_side_chain_labelled_2+1_(Charton-Charton,_1983)	0	1	1	1	0	1	1	0	1	1	2	1	1	1	0	0	0	1	1	0
The_number_of_atoms_in_the_side_chain_labelled_3+1_(Charton-Charton,_1983)	0	1	0	0	0	1	1	0	1	0	0	1	1	1	0	0	0	1.5	1	0
The_number_of_bonds_in_the_longest_chain_(Charton-Charton,_1983)	0	5	2	2	1	3	3	0	3	2	2	4	3	4	0	1	1	5	5	1
A_parameter_of_charge_transfer_capability_(Charton-Charton,_1983)	0	0	1	1	0	0	1	1	0	0	0	0	0	0	0	0	0	0	0	0
A_parameter_of_charge_transfer_donor_capability_(Charton-Charton,_1983)	0	1	1	0	1	1	0	0	1	0	0	1	1	1	0	0	0	1	1	0
Average_volume_of_buried_residue_(Chothia,_1975)	91.5	202	135.2	124.5	117.7	161.1	155.1	66.4	167.3	168.8	167.9	171.3	170.8	203.4	129.3	99.1	122.1	237.6	203.6	141.7
Residue_accessible_surface_area_in_tripeptide_(Chothia,_1976)	115	225	160	150	135	180	190	75	195	175	170	200	185	210	145	115	140	255	230	155
Residue_accessible_surface_area_in_folded_protein_(Chothia,_1976)	25	90	63	50	19	71	49	23	43	18	23	97	31	24	50	44	47	32	60	18
Proportion_of_residues_95%_buried_(Chothia,_1976)	0.38	0.01	0.12	0.15	0.45	0.07	0.18	0.36	0.17	0.6	0.45	0.03	0.4	0.5	0.18	0.22	0.23	0.27	0.15	0.54
Proportion_of_residues_100%_buried_(Chothia,_1976)	0.2	0	0.03	0.04	0.22	0.01	0.03	0.18	0.02	0.19	0.16	0	0.11	0.14	0.04	0.08	0.08	0.04	0.03	0.18
Normalized_frequency_of_beta-turn_(Chou-Fasman,_1978a)	0.66	0.95	1.56	1.46	1.19	0.98	0.74	1.56	0.95	0.47	0.59	1.01	0.6	0.6	1.52	1.43	0.96	0.96	1.14	0.5
Normalized_frequency_of_alpha-helix_(Chou-Fasman,_1978b)	1.42	0.98	0.67	1.01	0.7	1.11	1.51	0.57	1	1.08	1.21	1.16	1.45	1.13	0.57	0.77	0.83	1.08	0.69	1.06
Normalized_frequency_of_beta-sheet_(Chou-Fasman,_1978b)	0.83	0.93	0.89	0.54	1.19	1.1	0.37	0.75	0.87	1.6	1.3	0.74	1.05	1.38	0.55	0.75	1.19	1.37	1.47	1.7
Normalized_frequency_of_beta-turn_(Chou-Fasman,_1978b)	0.74	1.01	1.46	1.52	0.96	0.96	0.95	1.56	0.95	0.47	0.5	1.19	0.6	0.66	1.56	1.43	0.98	0.6	1.14	0.59
Normalized_frequency_of_N-terminal_helix_(Chou-Fasman,_1978b)	1.29	0.44	0.81	2.02	0.66	1.22	2.44	0.76	0.73	0.67	0.58	0.66	0.71	0.61	2.01	0.74	1.08	1.47	0.68	0.61
Normalized_frequency_of_C-terminal_helix_(Chou-Fasman,_1978b)	1.2	1.25	0.59	0.61	1.11	1.22	1.24	0.42	1.77	0.98	1.13	1.83	1.57	1.1	0	0.96	0.75	0.4	0.73	1.25
Normalized_frequency_of_N-terminal_non_helical_region_(Chou-Fasman,_1978b)	0.7	0.34	1.42	0.98	0.65	0.75	1.04	1.41	1.22	0.78	0.85	1.01	0.83	0.93	1.1	1.55	1.09	0.62	0.99	0.75
Normalized_frequency_of_C-terminal_non_helical_region_(Chou-Fasman,_1978b)	0.52	1.24	1.64	1.06	0.94	0.7	0.59	1.64	1.86	0.87	0.84	1.49	0.52	1.04	1.58	0.93	0.86	0.16	0.96	0.32
Normalized_frequency_of_N-terminal_beta-sheet_(Chou-Fasman,_1978b)	0.86	0.9	0.66	0.38	0.87	1.65	0.35	0.63	0.54	1.94	1.3	1	1.43	1.5	0.66	0.63	1.17	1.49	1.07	1.69
Normalized_frequency_of_C-terminal_beta-sheet_(Chou-Fasman,_1978b)	0.75	0.9	1.21	0.85	1.11	0.65	0.55	0.74	0.9	1.35	1.27	0.74	0.95	1.5	0.4	0.79	0.75	1.19	1.96	1.79
Normalized_frequency_of_N-terminal_non_beta_region_(Chou-Fasman,_1978b)	0.67	0.89	1.86	1.39	1.34	1.09	0.92	1.46	0.78	0.59	0.46	1.09	0.52	0.3	1.58	1.41	1.09	0.48	1.23	0.42
Normalized_frequency_of_C-terminal_non_beta_region_(Chou-Fasman,_1978b)	0.74	1.05	1.13	1.32	0.53	0.77	0.85	1.68	0.96	0.53	0.59	0.82	0.85	0.44	1.69	1.49	1.16	1.59	1.01	0.59
Frequency_of_the_1st_residue_in_turn_(Chou-Fasman,_1978b)	0.06	0.07	0.16	0.15	0.15	0.07	0.06	0.1	0.14	0.04	0.06	0.06	0.07	0.06	0.1	0.12	0.09	0.08	0.08	0.06
Frequency_of_the_2nd_residue_in_turn_(Chou-Fasman,_1978b)	0.08	0.11	0.08	0.11	0.05	0.1	0.06	0.09	0.05	0.03	0.03	0.12	0.08	0.04	0.3	0.14	0.11	0.01	0.07	0.05
Frequency_of_the_3rd_residue_in_turn_(Chou-Fasman,_1978b)	0.04	0.1	0.19	0.18	0.12	0.04	0.08	0.19	0.09	0.01	0.04	0.07	0.01	0.07	0.03	0.13	0.07	0.06	0.11	0.03
Frequency_of_the_4th_residue_in_turn_(Chou-Fasman,_1978b)	0.06	0.09	0.09	0.08	0.13	0.1	0.06	0.15	0.05	0.06	0.07	0.1	0.06	0.07	0.07	0.11	0.08	0.17	0.13	0.05
Normalized_frequency_of_the_2nd_and_3rd_residues_in_turn_(Chou-Fasman,_1978b)	0.64	1.05	1.56	1.61	0.92	0.84	0.8	1.63	0.77	0.29	0.36	1.13	0.51	0.62	2.04	1.52	0.98	0.48	1.08	0.43
Normalized_hydrophobicity_scales_for_alpha-proteins_(Cid_et_al.,_1992)	-0.45	-0.24	-0.2	-1.52	0.79	-0.99	-0.8	-1	1.07	0.76	1.29	-0.36	1.37	1.48	-0.12	-0.98	-0.7	1.38	1.49	1.26
Normalized_hydrophobicity_scales_for_beta-proteins_(Cid_et_al.,_1992)	-0.08	-0.09	-0.7	-0.71	0.76	-0.4	-1.31	-0.84	0.43	1.39	1.24	-0.09	1.27	1.53	-0.01	-0.93	-0.59	2.25	1.53	1.09
Normalized_hydrophobicity_scales_for_alpha+beta-proteins_(Cid_et_al.,_1992)	0.36	-0.52	-0.9	-1.09	0.7	-1.05	-0.83	-0.82	0.16	2.17	1.18	-0.56	1.21	1.01	-0.06	-0.6	-1.2	1.31	1.05	1.21
Normalized_hydrophobicity_scales_for_alpha/beta-proteins_(Cid_et_al.,_1992)	0.17	-0.7	-0.9	-1.05	1.24	-1.2	-1.19	-0.57	-0.25	2.06	0.96	-0.62	0.6	1.29	-0.21	-0.83	-0.62	1.51	0.66	1.21
Normalized_average_hydrophobicity_scales_(Cid_et_al.,_1992)	0.02	-0.42	-0.77	-1.04	0.77	-1.1	-1.14	-0.8	0.26	1.81	1.14	-0.41	1	1.35	-0.09	-0.97	-0.77	1.71	1.11	1.13
Partial_specific_volume_(Cohn-Edsall,_1943)	0.75	0.7	0.61	0.6	0.61	0.67	0.66	0.64	0.67	0.9	0.9	0.82	0.75	0.77	0.76	0.68	0.7	0.74	0.71	0.86
Normalized_frequency_of_middle_helix_(Crawford_et_al.,_1973)	1.33	0.79	0.72	0.97	0.93	1.42	1.66	0.58	1.49	0.99	1.29	1.03	1.4	1.15	0.49	0.83	0.94	1.33	0.49	0.96
Normalized_frequency_of_beta-sheet_(Crawford_et_al.,_1973)	1	0.74	0.75	0.89	0.99	0.87	0.37	0.56	0.36	1.75	1.53	1.18	1.4	1.26	0.36	0.65	1.15	0.84	1.41	1.61
Normalized_frequency_of_turn_(Crawford_et_al.,_1973)	0.6	0.79	1.42	1.24	1.29	0.92	0.64	1.38	0.95	0.67	0.7	1.1	0.67	1.05	1.47	1.26	1.05	1.23	1.35	0.48
Size_(Dawson,_1972)	2.5	7.5	5	2.5	3	6	5	0.5	6	5.5	5.5	7	6	6.5	5.5	3	5	7	7	5
Amino_acid_composition_(Dayhoff_et_al.,_1978a)	8.6	4.9	4.3	5.5	2.9	3.9	6	8.4	2	4.5	7.4	6.6	1.7	3.6	5.2	7	6.1	1.3	3.4	6.6
Relative_mutability_(Dayhoff_et_al.,_1978b)	100	65	134	106	20	93	102	49	66	96	40	56	94	41	56	120	97	18	41	74
Membrane_preference_for_cytochrome_b:_MPH89_(Degli_Esposti_et_al.,_1990)	1.56	0.59	0.51	0.23	1.8	0.39	0.19	1.03	1	1.27	1.38	0.15	1.93	1.42	0.27	0.96	1.11	0.91	1.1	1.58
Average_membrane_preference:_AMP07	1.26	0.38	0.59	0.27	1.6	0.39	0.23	1.08	1	1.44	1.36	0.33	1.52	1.46	0.54	0.98	1.01	1.06	0.89	1.33
Consensus_normalized_hydrophobicity_scale_(Eisenberg,_1984)	0.25	-1.76	-0.64	-0.72	0.04	-0.69	-0.62	0.16	-0.4	0.73	0.53	-1.1	0.26	0.61	-0.07	-0.26	-0.18	0.37	0.02	0.54
Solvation_free_energy_(Eisenberg-McLachlan,_1986)	0.67	-2.1	-0.6	-1.2	0.38	-0.22	-0.76	0	0.64	1.9	1.9	-0.57	2.4	2.3	1.2	0.01	0.52	2.6	1.6	1.5
Atom-based_hydrophobic_moment_(Eisenberg-McLachlan,_1986)	0	10	1.3	1.9	0.17	1.9	3	0	0.99	1.2	1	5.7	1.9	1.1	0.18	0.73	1.5	1.6	1.8	0.48
Direction_of_hydrophobic_moment_(Eisenberg-McLachlan,_1986)	0	-0.96	-0.86	-0.98	0.76	-1	-0.89	0	-0.75	0.99	0.89	-0.99	0.94	0.92	0.22	-0.67	0.09	0.67	-0.93	0.84
Molecular_weight_(Fasman,_1976)	89.09	174.2	132.12	133.1	121.15	146.15	147.13	75.07	155.16	131.17	131.17	146.19	149.21	165.19	115.13	105.09	119.12	204.24	181.19	117.15
Melting_point_(Fasman,_1976)	297	238	236	270	178	185	249	290	277	284	337	224	283	284	222	228	253	282	344	293
Optical_rotation_(Fasman,_1976)	1.8	12.5	-5.6	5.05	-16.5	6.3	12	0	-38.5	12.4	-11	14.6	-10	-34.5	-86.2	-7.5	-28	-33.7	-10	5.63
pK-N_(Fasman,_1976)	9.69	8.99	8.8	9.6	8.35	9.13	9.67	9.78	9.17	9.68	9.6	9.18	9.21	9.18	10.64	9.21	9.1	9.44	9.11	9.62
pK-C_(Fasman,_1976)	2.34	1.82	2.02	1.88	1.92	2.17	2.1	2.35	1.82	2.36	2.36	2.16	2.28	2.16	1.95	2.19	2.09	2.43	2.2	2.32
Hydrophobic_parameter_pi_(Fauchere-Pliska,_1983)	0.31	-1.01	-0.6	-0.77	1.54	-0.22	-0.64	0	0.13	1.8	1.7	-0.99	1.23	1.79	0.72	-0.04	0.26	2.25	0.96	1.22
Graph_shape_index_(Fauchere_et_al.,_1988)	1.28	2.34	1.6	1.6	1.77	1.56	1.56	0	2.99	4.19	2.59	1.89	2.35	2.94	2.67	1.31	3.03	3.21	2.94	3.67
Smoothed_upsilon_steric_parameter_(Fauchere_et_al.,_1988)	0.53	0.69	0.58	0.59	0.66	0.71	0.72	0	0.64	0.96	0.92	0.78	0.77	0.71	0	0.55	0.63	0.84	0.71	0.89
Normalized_van_der_Waals_volume_(Fauchere_et_al.,_1988)	1	6.13	2.95	2.78	2.43	3.95	3.78	0	4.66	4	4	4.77	4.43	5.89	2.72	1.6	2.6	8.08	6.47	3
STERIMOL_length_of_the_side_chain_(Fauchere_et_al.,_1988)	2.87	7.82	4.58	4.74	4.47	6.11	5.97	2.06	5.23	4.92	4.92	6.89	6.36	4.62	4.11	3.97	4.11	7.68	4.73	4.11
STERIMOL_minimum_width_of_the_side_chain_(Fauchere_et_al.,_1988)	1.52	1.52	1.52	1.52	1.52	1.52	1.52	1	1.52	1.9	1.52	1.52	1.52	1.52	1.52	1.52	1.73	1.52	1.52	1.9
STERIMOL_maximum_width_of_the_side_chain_(Fauchere_et_al.,_1988)	2.04	6.24	4.37	3.78	3.41	3.53	3.31	1	5.66	3.49	4.45	4.87	4.8	6.02	4.31	2.7	3.17	5.9	6.72	3.17
N.m.r._chemical_shift_of_alpha-carbon_(Fauchere_et_al.,_1988)	7.3	11.1	8	9.2	14.4	10.6	11.4	0	10.2	16.1	10.1	10.9	10.4	13.9	17.8	13.1	16.7	13.2	13.9	17.2
Localized_electrical_effect_(Fauchere_et_al.,_1988)	-0.01	0.04	0.06	0.15	0.12	0.05	0.07	0	0.08	-0.01	-0.01	0	0.04	0.03	0	0.11	0.04	0	0.03	0.01
Number_of_hydrogen_bond_donors_(Fauchere_et_al.,_1988)	0	4	2	1	0	2	1	0	1	0	0	2	0	0	0	1	1	1	1	0
Number_of_full_nonbonding_orbitals_(Fauchere_et_al.,_1988)	0	3	3	4	0	3	4	0	1	0	0	1	0	0	0	2	2	0	2	0
Positive_charge_(Fauchere_et_al.,_1988)	0	1	0	0	0	0	0	0	1	0	0	1	0	0	0	0	0	0	0	0
Negative_charge_(Fauchere_et_al.,_1988)	0	0	0	1	0	0	1	0	0	0	0	0	0	0	0	0	0	0	0	0
pK-a(RCOOH)_(Fauchere_et_al.,_1988)	4.76	4.3	3.64	5.69	3.67	4.54	5.48	3.77	2.84	4.81	4.79	4.27	4.25	4.31	0	3.83	3.87	4.75	4.3	4.86
Helix-coil_equilibrium_constant_(Finkelstein-Ptitsyn,_1977)	1.08	1.05	0.85	0.85	0.95	0.95	1.15	0.55	1	1.05	1.25	1.15	1.15	1.1	0.71	0.75	0.75	1.1	1.1	0.95
Helix_initiation_parameter_at_posision_i-1_(Finkelstein_et_al.,_1991)	1	0.7	1.7	3.2	1	1	1.7	1	1	0.6	1	0.7	1	1	1	1.7	1.7	1	1	0.6
Helix_initiation_parameter_at_posision_i,i+1,i+2_(Finkelstein_et_al.,_1991)	1	0.7	1	1.7	1	1	1.7	1.3	1	1	1	0.7	1	1	13	1	1	1	1	1
Helix_termination_parameter_at_posision_j-2,j-1,j_(Finkelstein_et_al.,_1991)	1.2	1.7	1.2	0.7	1	1	0.7	0.8	1.2	0.8	1	1.7	1	1	1	1.5	1	1	1	0.8
Helix_termination_parameter_at_posision_j+1_(Finkelstein_et_al.,_1991)	1	1.7	1	0.7	1	1	0.7	1.5	1	1	1	1.7	1	1	0.1	1	1	1	1	1
Partition_coefficient_(Garel_et_al.,_1973)	0.28	0.1	0.25	0.21	0.28	0.35	0.33	0.17	0.21	0.82	1	0.09	0.74	2.18	0.39	0.12	0.21	5.7	1.26	0.6
Alpha-helix_indices_(Geisow-Roberts,_1980)	1.29	1	0.81	1.1	0.79	1.07	1.49	0.63	1.33	1.05	1.31	1.33	1.54	1.13	0.63	0.78	0.77	1.18	0.71	0.81
Alpha-helix_indices_for_alpha-proteins_(Geisow-Roberts,_1980)	1.13	1.09	1.06	0.94	1.32	0.93	1.2	0.83	1.09	1.05	1.13	1.08	1.23	1.01	0.82	1.01	1.17	1.32	0.88	1.13
Alpha-helix_indices_for_beta-proteins_(Geisow-Roberts,_1980)	1.55	0.2	1.2	1.55	1.44	1.13	1.67	0.59	1.21	1.27	1.25	1.2	1.37	0.4	0.21	1.01	0.55	1.86	1.08	0.64
Alpha-helix_indices_for_alpha/beta-proteins_(Geisow-Roberts,_1980)	1.19	1	0.94	1.07	0.95	1.32	1.64	0.6	1.03	1.12	1.18	1.27	1.49	1.02	0.68	0.81	0.85	1.18	0.77	0.74
Beta-strand_indices_(Geisow-Roberts,_1980)	0.84	1.04	0.66	0.59	1.27	1.02	0.57	0.94	0.81	1.29	1.1	0.86	0.88	1.15	0.8	1.05	1.2	1.15	1.39	1.56
Beta-strand_indices_for_beta-proteins_(Geisow-Roberts,_1980)	0.86	1.15	0.6	0.66	0.91	1.11	0.37	0.86	1.07	1.17	1.28	1.01	1.15	1.34	0.61	0.91	1.14	1.13	1.37	1.31
Beta-strand_indices_for_alpha/beta-proteins_(Geisow-Roberts,_1980)	0.91	0.99	0.72	0.74	1.12	0.9	0.41	0.91	1.01	1.29	1.23	0.86	0.96	1.26	0.65	0.93	1.05	1.15	1.21	1.58
Aperiodic_indices_(Geisow-Roberts,_1980)	0.91	1	1.64	1.4	0.93	0.94	0.97	1.51	0.9	0.65	0.59	0.82	0.58	0.72	1.66	1.23	1.04	0.67	0.92	0.6
Aperiodic_indices_for_alpha-proteins_(Geisow-Roberts,_1980)	0.8	0.96	1.1	1.6	0	1.6	0.4	2	0.96	0.85	0.8	0.94	0.39	1.2	2.1	1.3	0.6	0	1.8	0.8
Aperiodic_indices_for_beta-proteins_(Geisow-Roberts,_1980)	1.1	0.93	1.57	1.41	1.05	0.81	1.4	1.3	0.85	0.67	0.52	0.94	0.69	0.6	1.77	1.13	0.88	0.62	0.41	0.58
Aperiodic_indices_for_alpha/beta-proteins_(Geisow-Roberts,_1980)	0.93	1.01	1.36	1.22	0.92	0.83	1.05	1.45	0.96	0.58	0.59	0.91	0.6	0.71	1.67	1.25	1.08	0.68	0.98	0.62
Hydrophobicity_factor_(Goldsack-Chalifoux,_1973)	0.75	0.75	0.69	0	1	0.59	0	0	0	2.95	2.4	1.5	1.3	2.65	2.6	0	0.45	3	2.85	1.7
Residue_volume_(Goldsack-Chalifoux,_1973)	88.3	181.2	125.1	110.8	112.4	148.7	140.5	60	152.6	168.5	168.5	175.6	162.2	189	122.2	88.7	118.2	227	193	141.4
Composition_(Grantham,_1974)	0	0.65	1.33	1.38	2.75	0.89	0.92	0.74	0.58	0	0	0.33	0	0	0.39	1.42	0.71	0.13	0.2	0
Polarity_(Grantham,_1974)	8.1	10.5	11.6	13	5.5	10.5	12.3	9	10.4	5.2	4.9	11.3	5.7	5.2	8	9.2	8.6	5.4	6.2	5.9
Volume_(Grantham,_1974)	31	124	56	54	55	85	83	3	96	111	111	119	105	132	32.5	32	61	170	136	84
Partition_energy_(Guy,_1985)	0.1	1.91	0.48	0.78	-1.42	0.95	0.83	0.33	-0.5	-1.13	-1.18	1.4	-1.59	-2.12	0.73	0.52	0.07	-0.51	-0.21	-1.27
Hydration_number_(Hopfinger,_1971),_Cited_by_Charton-Charton_(1982)	1	2.3	2.2	6.5	0.1	2.1	6.2	1.1	2.8	0.8	0.8	5.3	0.7	1.4	0.9	1.7	1.5	1.9	2.1	0.9
Hydrophilicity_value_(Hopp-Woods,_1981)	-0.5	3	0.2	3	-1	0.2	3	0	-0.5	-1.8	-1.8	3	-1.3	-2.5	0	0.3	-0.4	-3.4	-2.3	-1.5
Heat_capacity_(Hutchens,_1970)	29.22	26.37	38.3	37.09	50.7	44.02	41.84	23.71	59.64	45	48.03	57.1	69.32	48.52	36.13	32.4	35.2	56.92	51.73	40.35
Absolute_entropy_(Hutchens,_1970)	30.88	68.43	41.7	40.66	53.83	46.62	44.98	24.74	65.99	49.71	50.62	63.21	55.32	51.06	39.21	35.65	36.5	60	51.15	42.75
Entropy_of_formation_(Hutchens,_1970)	154.33	341.01	207.9	194.91	219.79	235.51	223.16	127.9	242.54	233.21	232.3	300.46	202.65	204.74	179.93	174.06	205.8	237.01	229.15	207.6
Normalized_relative_frequency_of_alpha-helix_(Isogai_et_al.,_1980)	1.53	1.17	0.6	1	0.89	1.27	1.63	0.44	1.03	1.07	1.32	1.26	1.66	1.22	0.25	0.65	0.86	1.05	0.7	0.93
Normalized_relative_frequency_of_extended_structure_(Isogai_et_al.,_1980)	0.86	0.98	0.74	0.69	1.39	0.89	0.66	0.7	1.06	1.31	1.01	0.77	1.06	1.16	1.16	1.09	1.24	1.17	1.28	1.4
Normalized_relative_frequency_of_bend_(Isogai_et_al.,_1980)	0.78	1.06	1.56	1.5	0.6	0.78	0.97	1.73	0.83	0.4	0.57	1.01	0.3	0.67	1.55	1.19	1.09	0.74	1.14	0.44
Normalized_relative_frequency_of_bend_R_(Isogai_et_al.,_1980)	1.09	0.97	1.14	0.77	0.5	0.83	0.92	1.25	0.67	0.66	0.44	1.25	0.45	0.5	2.96	1.21	1.33	0.62	0.94	0.56
Normalized_relative_frequency_of_bend_S_(Isogai_et_al.,_1980)	0.35	0.75	2.12	2.16	0.5	0.73	0.65	2.4	1.19	0.12	0.58	0.83	0.22	0.89	0.43	1.24	0.85	0.62	1.44	0.43
Normalized_relative_frequency_of_helix_end_(Isogai_et_al.,_1980)	1.09	1.07	0.88	1.24	1.04	1.09	1.14	0.27	1.07	0.97	1.3	1.2	0.55	0.8	1.78	1.2	0.99	1.03	0.69	0.77
Normalized_relative_frequency_of_double_bend_(Isogai_et_al.,_1980)	1.34	2.78	0.92	1.77	1.44	0.79	2.54	0.95	0	0.52	1.05	0.79	0	0.43	0.37	0.87	1.14	1.79	0.73	0
Normalized_relative_frequency_of_coil_(Isogai_et_al.,_1980)	0.47	0.52	2.16	1.15	0.41	0.95	0.64	3.03	0.89	0.62	0.53	0.98	0.68	0.61	0.63	1.03	0.39	0.63	0.83	0.76
Average_accessible_surface_area_(Janin_et_al.,_1978)	27.8	94.7	60.1	60.6	15.5	68.7	68.2	24.5	50.7	22.8	27.6	103	33.5	25.5	51.5	42	45	34.7	55.2	23.7
Percentage_of_buried_residues_(Janin_et_al.,_1978)	51	5	22	19	74	16	16	52	34	66	60	3	52	58	25	35	30	49	24	64
Percentage_of_exposed_residues_(Janin_et_al.,_1978)	15	67	49	50	5	56	55	10	34	13	16	85	20	10	45	32	32	17	41	14
Ratio_of_buried_and_accessible_molar_fractions_(Janin,_1979)	1.7	0.1	0.4	0.4	4.6	0.3	0.3	1.8	0.8	3.1	2.4	0.05	1.9	2.2	0.6	0.8	0.7	1.6	0.5	2.9
Transfer_free_energy_(Janin,_1979)	0.3	-1.4	-0.5	-0.6	0.9	-0.7	-0.7	0.3	-0.1	0.7	0.5	-1.8	0.4	0.5	-0.3	-0.1	-0.2	0.3	-0.4	0.6
Hydrophobicity_(Jones,_1975)	0.87	0.85	0.09	0.66	1.52	0	0.67	0.1	0.87	3.15	2.17	1.64	1.67	2.87	2.77	0.07	0.07	3.77	2.67	1.87
pK_(-COOH)_(Jones,_1975)	2.34	1.18	2.02	2.01	1.65	2.17	2.19	2.34	1.82	2.36	2.36	2.18	2.28	1.83	1.99	2.21	2.1	2.38	2.2	2.32
Relative_frequency_of_occurrence_(Jones_et_al.,_1992)	0.08	0.05	0.04	0.05	0.02	0.04	0.06	0.07	0.02	0.05	0.09	0.06	0.02	0.04	0.05	0.07	0.06	0.01	0.03	0.07
Relative_mutability_(Jones_et_al.,_1992)	100	83	104	86	44	84	77	50	91	103	54	72	93	51	58	117	107	25	50	98
Amino_acid_distribution_(Jukes_et_al.,_1975)	5.3	2.6	3	3.6	1.3	2.4	3.3	4.8	1.4	3.1	4.7	4.1	1.1	2.3	2.5	4.5	3.7	0.8	2.3	4.2
Sequence_frequency_(Jungck,_1978)	685	382	397	400	241	313	427	707	155	394	581	575	132	303	366	593	490	99	292	553
Average_relative_probability_of_helix_(Kanehisa-Tsong,_1980)	1.36	1	0.89	1.04	0.82	1.14	1.48	0.63	1.11	1.08	1.21	1.22	1.45	1.05	0.52	0.74	0.81	0.97	0.79	0.94
Average_relative_probability_of_beta-sheet_(Kanehisa-Tsong,_1980)	0.81	0.85	0.62	0.71	1.17	0.98	0.53	0.88	0.92	1.48	1.24	0.77	1.05	1.2	0.61	0.92	1.18	1.18	1.23	1.66
Average_relative_probability_of_inner_helix_(Kanehisa-Tsong,_1980)	1.45	1.15	0.64	0.91	0.7	1.14	1.29	0.53	1.13	1.23	1.56	1.27	1.83	1.2	0.21	0.48	0.77	1.17	0.74	1.1
Average_relative_probability_of_inner_beta-sheet_(Kanehisa-Tsong,_1980)	0.75	0.79	0.33	0.31	1.46	0.75	0.46	0.83	0.83	1.87	1.56	0.66	0.86	1.37	0.52	0.82	1.36	0.79	1.08	2
Flexibility_parameter_for_no_rigid_neighbors_(Karplus-Schulz,_1985)	1.04	1.04	1.12	1.03	0.96	1.17	1.09	1.14	0.98	1	0.97	1.09	0.95	0.93	1.06	1.17	1.07	0.93	0.96	0.98
Flexibility_parameter_for_one_rigid_neighbor_(Karplus-Schulz,_1985)	0.95	1.03	1.01	1.09	0.88	1.03	1.04	1.04	0.95	0.89	0.96	1.08	0.86	0.91	1.09	1.05	1.05	0.92	0.93	0.93
Flexibility_parameter_for_two_rigid_neighbors_(Karplus-Schulz,_1985)	0.89	0.9	0.93	0.93	0.93	0.89	0.93	0.92	0.89	0.87	0.92	1.06	0.8	0.91	0.93	0.92	0.93	0.8	0.84	0.91
The_Kerr-constant_increments_(Khanarian-Moore,_1980)	49.1	133	-3.6	0	0	20	0	64.6	75.7	18.9	15.6	0	6.8	54.7	43.8	44.4	31	70.5	0	29.5
Net_charge_(Klein_et_al.,_1984)	0	1	0	-1	0	0	-1	0	0	0	0	1	0	0	0	0	0	0	0	0
Side_chain_interaction_parameter_(Krigbaum-Rubin,_1971)	4.6	6.5	5.9	5.7	-1	6.1	5.6	7.6	4.5	2.6	3.25	7.9	1.4	3.2	7	5.25	4.8	4	4.35	3.4
Side_chain_interaction_parameter_(Krigbaum-Komoriya,_1979)	4.32	6.55	6.24	6.04	1.73	6.13	6.17	6.09	5.66	2.31	3.93	7.92	2.44	2.59	7.19	5.37	5.16	2.78	3.58	3.31
Fraction_of_site_occupied_by_water_(Krigbaum-Komoriya,_1979)	0.28	0.34	0.31	0.33	0.11	0.39	0.37	0.28	0.23	0.12	0.16	0.59	0.08	0.1	0.46	0.27	0.26	0.15	0.25	0.22
Side_chain_volume_(Krigbaum-Komoriya,_1979)	27.5	105	58.7	40	44.6	80.7	62	0	79	93.5	93.5	100	94.1	115.5	41.9	29.3	51.3	145.5	117.3	71.5
Hydropathy_index_(Kyte-Doolittle,_1982)	1.8	-4.5	-3.5	-3.5	2.5	-3.5	-3.5	-0.4	-3.2	4.5	3.8	-3.9	1.9	2.8	-1.6	-0.8	-0.7	-0.9	-1.3	4.2
Transfer_free_energy,_CHP/water_(Lawson_et_al.,_1984)	-0.48	-0.06	-0.87	-0.75	-0.32	-0.32	-0.71	0	-0.51	0.81	1.02	-0.09	0.81	1.03	2.03	0.05	-0.35	0.66	1.24	0.56
Hydrophobic_parameter_(Levitt,_1976)	-0.5	3	0.2	2.5	-1	0.2	2.5	0	-0.5	-1.8	-1.8	3	-1.3	-2.5	-1.4	0.3	-0.4	-3.4	-2.3	-1.5
Distance_between_C-alpha_and_centroid_of_side_chain_(Levitt,_1976)	0.77	3.72	1.98	1.99	1.38	2.58	2.63	0	2.76	1.83	2.08	2.94	2.34	2.97	1.42	1.28	1.43	3.58	3.36	1.49
Side_chain_angle_theta(AAR)_(Levitt,_1976)	121.9	121.4	117.5	121.2	113.7	118	118.2	0	118.2	118.9	118.1	122	113.1	118.2	81.9	117.9	117.1	118.4	110	121.7
Side_chain_torsion_angle_phi(AAAR)_(Levitt,_1976)	243.2	206.6	207.1	215	209.4	205.4	213.6	300	219.9	217.9	205.6	210.9	204	203.7	237.4	232	226.7	203.7	195.6	220.3
Radius_of_gyration_of_side_chain_(Levitt,_1976)	0.77	2.38	1.45	1.43	1.22	1.75	1.77	0.58	1.78	1.56	1.54	2.08	1.8	1.9	1.25	1.08	1.24	2.21	2.13	1.29
van_der_Waals_parameter_R0_(Levitt,_1976)	5.2	6	5	5	6.1	6	6	4.2	6	7	7	6	6.8	7.1	6.2	4.9	5	7.6	7.1	6.4
van_der_Waals_parameter_epsilon_(Levitt,_1976)	0.03	0.2	0.1	0.1	0.1	0.1	0.1	0.03	0.1	0.19	0.19	0.2	0.19	0.39	0.17	0.03	0.1	0.56	0.39	0.15
Normalized_frequency_of_alpha-helix,_with_weights_(Levitt,_1978)	1.29	0.96	0.9	1.04	1.11	1.27	1.44	0.56	1.22	0.97	1.3	1.23	1.47	1.07	0.52	0.82	0.82	0.99	0.72	0.91
Normalized_frequency_of_beta-sheet,_with_weights_(Levitt,_1978)	0.9	0.99	0.76	0.72	0.74	0.8	0.75	0.92	1.08	1.45	1.02	0.77	0.97	1.32	0.64	0.95	1.21	1.14	1.25	1.49
Normalized_frequency_of_reverse_turn,_with_weights_(Levitt,_1978)	0.77	0.88	1.28	1.41	0.81	0.98	0.99	1.64	0.68	0.51	0.58	0.96	0.41	0.59	1.91	1.32	1.04	0.76	1.05	0.47
Normalized_frequency_of_alpha-helix,_unweighted_(Levitt,_1978)	1.32	0.98	0.95	1.03	0.92	1.1	1.44	0.61	1.31	0.93	1.31	1.25	1.39	1.02	0.58	0.76	0.79	0.97	0.73	0.93
Normalized_frequency_of_beta-sheet,_unweighted_(Levitt,_1978)	0.86	0.97	0.73	0.69	1.04	1	0.66	0.89	0.85	1.47	1.04	0.77	0.93	1.21	0.68	1.02	1.27	1.26	1.31	1.43
Normalized_frequency_of_reverse_turn,_unweighted_(Levitt,_1978)	0.79	0.9	1.25	1.47	0.79	0.92	1.02	1.67	0.81	0.5	0.57	0.99	0.51	0.77	1.78	1.3	0.97	0.79	0.93	0.46
Frequency_of_occurrence_in_beta-bends_(Lewis_et_al.,_1971)	0.22	0.28	0.42	0.73	0.2	0.26	0.08	0.58	0.14	0.22	0.19	0.27	0.38	0.08	0.46	0.55	0.49	0.43	0.46	0.08
Conformational_preference_for_all_beta-strands_(Lifson-Sander,_1979)	0.92	0.93	0.6	0.48	1.16	0.95	0.61	0.61	0.93	1.81	1.3	0.7	1.19	1.25	0.4	0.82	1.12	1.54	1.53	1.81
Conformational_preference_for_parallel_beta-strands_(Lifson-Sander,_1979)	1	0.68	0.54	0.5	0.91	0.28	0.59	0.79	0.38	2.6	1.42	0.59	1.49	1.3	0.35	0.7	0.59	0.89	1.08	2.63
Conformational_preference_for_antiparallel_beta-strands_(Lifson-Sander,_1979)	0.9	1.02	0.62	0.47	1.24	1.18	0.62	0.56	1.12	1.54	1.26	0.74	1.09	1.23	0.42	0.87	1.3	1.75	1.68	1.53
Average_surrounding_hydrophobicity_(Manavalan-Ponnuswamy,_1978)	12.97	11.72	11.42	10.85	14.63	11.76	11.89	12.43	12.16	15.67	14.9	11.36	14.39	14	11.37	11.23	11.69	13.93	13.42	15.71
Normalized_frequency_of_alpha-helix_(Maxfield-Scheraga,_1976)	1.43	1.18	0.64	0.92	0.94	1.22	1.67	0.46	0.98	1.04	1.36	1.27	1.53	1.19	0.49	0.7	0.78	1.01	0.69	0.98
Normalized_frequency_of_extended_structure_(Maxfield-Scheraga,_1976)	0.86	0.94	0.74	0.72	1.17	0.89	0.62	0.97	1.06	1.24	0.98	0.79	1.08	1.16	1.22	1.04	1.18	1.07	1.25	1.33
Normalized_frequency_of_zeta_R_(Maxfield-Scheraga,_1976)	0.64	0.62	3.14	1.92	0.32	0.8	1.01	0.63	2.05	0.92	0.37	0.89	1.07	0.86	0.5	1.01	0.92	1	1.31	0.87
Normalized_frequency_of_left-handed_alpha-helix_(Maxfield-Scheraga,_1976)	0.17	0.76	2.62	1.08	0.95	0.91	0.28	5.02	0.57	0.26	0.21	1.17	0	0.28	0.12	0.57	0.23	0	0.97	0.24
Normalized_frequency_of_zeta_L_(Maxfield-Scheraga,_1976)	1.13	0.48	1.11	1.18	0.38	0.41	1.02	3.84	0.3	0.4	0.65	1.13	0	0.45	0	0.81	0.71	0.93	0.38	0.48
Normalized_frequency_of_alpha_region_(Maxfield-Scheraga,_1976)	1	1.18	0.87	1.39	1.09	1.13	1.04	0.46	0.71	0.68	1.01	1.05	0.36	0.65	1.95	1.56	1.23	1.1	0.87	0.58
Refractivity_(McMeekin_et_al.,_1964),_Cited_by_Jones_(1975)	4.34	26.66	13.28	12	35.77	17.56	17.26	0	21.81	19.06	18.78	21.29	21.64	29.4	10.93	6.35	11.01	42.53	31.53	13.92
Retention_coefficient_in_HPLC,_pH7.4_(Meek,_1980)	0.5	0.8	0.8	-8.2	-6.8	-4.8	-16.9	0	-3.5	13.9	8.8	0.1	4.8	13.2	6.1	1.2	2.7	14.9	6.1	2.7
Retention_coefficient_in_HPLC,_pH2.1_(Meek,_1980)	-0.1	-4.5	-1.6	-2.8	-2.2	-2.5	-7.5	-0.5	0.8	11.8	10	-3.2	7.1	13.9	8	-3.7	1.5	18.1	8.2	3.3
Retention_coefficient_in_NaClO4_(Meek-Rossetti,_1981)	1.1	-0.4	-4.2	-1.6	7.1	-2.9	0.7	-0.2	-0.7	8.5	11	-1.9	5.4	13.4	4.4	-3.2	-1.7	17.1	7.4	5.9
Retention_coefficient_in_NaH2PO4_(Meek-Rossetti,_1981)	1	-2	-3	-0.5	4.6	-2	1.1	0.2	-2.2	7	9.6	-3	4	12.6	3.1	-2.9	-0.6	15.1	6.7	4.6
Average_reduced_distance_for_C-alpha_(Meirovitch_et_al.,_1980)	0.93	0.98	0.98	1.01	0.88	1.02	1.02	1.01	0.89	0.79	0.85	1.05	0.84	0.78	1	1.02	0.99	0.83	0.93	0.81
Average_reduced_distance_for_side_chain_(Meirovitch_et_al.,_1980)	0.94	1.09	1.04	1.08	0.84	1.11	1.12	1.01	0.92	0.76	0.82	1.23	0.83	0.73	1.04	1.04	1.02	0.87	1.03	0.81
Average_side_chain_orientation_angle_(Meirovitch_et_al.,_1980)	87	81	70	71	104	66	72	90	90	105	104	65	100	108	78	83	83	94	83	94
Effective_partition_energy_(Miyazawa-Jernigan,_1985)	2.36	1.92	1.7	1.67	3.36	1.75	1.74	2.06	2.41	4.17	3.93	1.23	4.22	4.37	1.89	1.81	2.04	3.82	2.91	3.49
Normalized_frequency_of_alpha-helix_(Nagano,_1973)	1.29	0.83	0.77	1	0.94	1.1	1.54	0.72	1.29	0.94	1.23	1.23	1.23	1.23	0.7	0.78	0.87	1.06	0.63	0.97
Normalized_frequency_of_bata-structure_(Nagano,_1973)	0.96	0.67	0.72	0.9	1.13	1.18	0.33	0.9	0.87	1.54	1.26	0.81	1.29	1.37	0.75	0.77	1.23	1.13	1.07	1.41
Normalized_frequency_of_coil_(Nagano,_1973)	0.72	1.33	1.38	1.04	1.01	0.81	0.75	1.35	0.76	0.8	0.63	0.84	0.62	0.58	1.43	1.34	1.03	0.87	1.35	0.83
AA_composition_of_total_proteins_(Nakashima_et_al.,_1990)	7.99	5.86	4.33	5.14	1.81	3.98	6.1	6.91	2.17	5.48	9.16	6.01	2.5	3.83	4.95	6.84	5.77	1.34	3.15	6.65
SD_of_AA_composition_of_total_proteins_(Nakashima_et_al.,_1990)	3.73	3.34	2.33	2.23	2.3	2.36	3	3.36	1.55	2.52	3.4	3.36	1.37	1.94	3.18	2.83	2.63	1.15	1.76	2.53
AA_composition_of_mt-proteins_(Nakashima_et_al.,_1990)	5.74	1.92	5.25	2.11	1.03	2.3	2.63	5.66	2.3	9.12	15.36	3.2	5.3	6.51	4.79	7.55	7.51	2.51	4.08	5.12
Normalized_composition_of_mt-proteins_(Nakashima_et_al.,_1990)	-0.6	-1.18	0.39	-1.36	-0.34	-0.71	-1.16	-0.37	0.08	1.44	1.82	-0.84	2.04	1.38	-0.05	0.25	0.66	1.02	0.53	-0.6
AA_composition_of_mt-proteins_from_animal_(Nakashima_et_al.,_1990)	5.88	1.54	4.38	1.7	1.11	2.3	2.6	5.29	2.33	8.78	16.52	2.58	6	6.58	5.29	7.68	8.38	2.89	3.51	4.66
Normalized_composition_from_animal_(Nakashima_et_al.,_1990)	-0.57	-1.29	0.02	-1.54	-0.3	-0.71	-1.17	-0.48	0.1	1.31	2.16	-1.02	2.55	1.42	0.11	0.3	0.99	1.35	0.2	-0.79
AA_composition_of_mt-proteins_from_fungi_and_plant_(Nakashima_et_al.,_1990)	5.39	2.81	7.31	3.07	0.86	2.31	2.7	6.52	2.23	9.94	12.64	4.67	3.68	6.34	3.62	7.24	5.44	1.64	5.42	6.18
Normalized_composition_from_fungi_and_plant_(Nakashima_et_al.,_1990)	-0.7	-0.91	1.28	-0.93	-0.41	-0.71	-1.13	-0.12	0.04	1.77	1.02	-0.4	0.86	1.29	-0.42	0.14	-0.13	0.26	1.29	-0.19
AA_composition_of_membrane_proteins_(Nakashima_et_al.,_1990)	9.25	3.96	3.71	3.89	1.07	3.17	4.8	8.51	1.88	6.47	10.94	3.5	3.14	6.36	4.36	6.26	5.66	2.22	3.28	7.55
Normalized_composition_of_membrane_proteins_(Nakashima_et_al.,_1990)	0.34	-0.57	-0.27	-0.56	-0.32	-0.34	-0.43	0.48	-0.19	0.39	0.52	-0.75	0.47	1.3	-0.19	-0.2	-0.04	0.77	0.07	0.36
Transmembrane_regions_of_non-mt-proteins_(Nakashima_et_al.,_1990)	10.17	1.21	1.36	1.18	1.48	1.57	1.15	8.87	1.07	10.91	16.22	1.04	4.12	9.6	2.24	5.38	5.61	2.67	2.68	11.44
Transmembrane_regions_of_mt-proteins_(Nakashima_et_al.,_1990)	6.61	0.41	1.84	0.59	0.83	1.2	1.63	4.88	1.14	12.91	21.66	1.15	7.17	7.76	3.51	6.84	8.89	2.11	2.57	6.3
Ratio_of_average_and_computed_composition_(Nakashima_et_al.,_1990)	1.61	0.4	0.73	0.75	0.37	0.61	1.5	3.12	0.46	1.61	1.37	0.62	1.59	1.24	0.67	0.68	0.92	1.63	0.67	1.3
AA_composition_of_CYT_of_single-spanning_proteins_(Nakashima-Nishikawa,_1992)	8.63	6.75	4.18	6.24	1.03	4.76	7.82	6.8	2.7	3.48	8.44	6.25	2.14	2.73	6.28	8.53	4.43	0.8	2.54	5.44
AA_composition_of_CYT2_of_single-spanning_proteins_(Nakashima-Nishikawa,_1992)	10.88	6.01	5.75	6.13	0.69	4.68	9.34	7.72	2.15	1.8	8.03	6.11	3.79	2.93	7.21	7.25	3.51	0.47	1.01	4.57
AA_composition_of_EXT_of_single-spanning_proteins_(Nakashima-Nishikawa,_1992)	5.15	4.38	4.81	5.75	3.24	4.45	7.05	6.38	2.69	4.4	8.11	5.25	1.6	3.52	5.65	8.04	7.41	1.68	3.42	7
AA_composition_of_EXT2_of_single-spanning_proteins_(Nakashima-Nishikawa,_1992)	5.04	3.73	5.94	5.26	2.2	4.5	6.07	7.09	2.99	4.32	9.88	6.31	1.85	3.72	6.22	8.05	5.2	2.1	3.32	6.19
AA_composition_of_MEM_of_single-spanning_proteins_(Nakashima-Nishikawa,_1992)	9.9	0.09	0.94	0.35	2.55	0.87	0.08	8.14	0.2	15.25	22.28	0.16	1.85	6.47	2.38	4.17	4.33	2.21	3.42	14.34
AA_composition_of_CYT_of_multi-spanning_proteins_(Nakashima-Nishikawa,_1992)	6.69	6.65	4.49	4.97	1.7	5.39	7.76	6.32	2.11	4.51	8.23	8.36	2.46	3.59	5.2	7.4	5.18	1.06	2.75	5.27
AA_composition_of_EXT_of_multi-spanning_proteins_(Nakashima-Nishikawa,_1992)	5.08	4.75	5.75	5.96	2.95	4.24	6.04	8.2	2.1	4.95	8.03	4.93	2.61	4.36	4.84	6.41	5.87	2.31	4.55	6.07
AA_composition_of_MEM_of_multi-spanning_proteins_(Nakashima-Nishikawa,_1992)	9.36	0.27	2.31	0.94	2.56	1.14	0.94	6.17	0.47	13.73	16.64	0.58	3.93	10.99	1.96	5.58	4.68	2.2	3.13	12.43
8_A_contact_number_(Nishikawa-Ooi,_1980)	0.23	-0.26	-0.94	-1.13	1.78	-0.57	-0.75	-0.07	0.11	1.19	1.03	-1.05	0.66	0.48	-0.76	-0.67	-0.36	0.9	0.59	1.24
14	-0.22	-0.93	-2.65	-4.12	4.66	-2.76	-3.64	-1.62	1.28	5.58	5.01	-4.18	3.51	5.27	-3.03	-2.84	-1.2	5.2	2.15	4.45
Transfer_energy,_organic_solvent/water_(Nozaki-Tanford,_1971)	0.5	0	0	0	0	0	0	0	0.5	1.8	1.8	0	1.3	2.5	0	0	0.4	3.4	2.3	1.5
Average_non-bonded_energy_per_atom_(Oobatake-Ooi,_1977)	-1.9	-1.48	-1.56	-1.52	-2.04	-1.52	-1.54	-1.9	-1.76	-1.95	-1.97	-1.37	-1.96	-1.86	-1.7	-1.75	-1.77	-1.87	-1.69	-1.98
Short_and_medium_range_non-bonded_energy_per_atom_(Oobatake-Ooi,_1977)	-1.4	-0.92	-1.18	-1.16	-1.37	-1.12	-1.16	-1.36	-1.22	-1.19	-1.32	-1.07	-1.3	-1.14	-1.24	-1.3	-1.25	-1.03	-1.03	-1.25
Long_range_non-bonded_energy_per_atom_(Oobatake-Ooi,_1977)	-0.49	-0.55	-0.38	-0.36	-0.67	-0.41	-0.37	-0.53	-0.54	-0.76	-0.65	-0.3	-0.66	-0.73	-0.46	-0.46	-0.52	-0.84	-0.66	-0.73
Average_non-bonded_energy_per_residue_(Oobatake-Ooi,_1977)	-9.48	-16.23	-12.48	-12.14	-12.21	-13.69	-13.82	-7.59	-17.55	-15.61	-15.73	-12.37	-15.7	-20.5	-11.89	-10.52	-12.37	-26.17	-20.23	-13.87
Short_and_medium_range_non-bonded_energy_per_residue_(Oobatake-Ooi,_1977)	-7.02	-10.13	-9.42	-9.3	-8.19	-10.04	-10.47	-5.46	-12.15	-9.51	-10.52	-9.67	-10.42	-12.49	-8.65	-7.78	-8.76	-14.42	-12.36	-8.78
Optimized_beta-structure-coil_equilibrium_constant_(Oobatake_et_al.,_1985)	2.01	0.84	0.03	-2.05	1.98	1.02	0.93	0.12	-0.14	3.7	2.73	2.55	1.75	2.68	0.41	1.47	2.39	2.49	2.23	3.5
Optimized_propensity_to_form_reverse_turn_(Oobatake_et_al.,_1985)	1.34	0.95	2.49	3.32	1.07	1.49	2.2	2.07	1.27	0.66	0.54	0.61	0.7	0.8	2.12	0.94	1.09	-4.65	-0.17	1.32
Optimized_transfer_energy_parameter_(Oobatake_et_al.,_1985)	0.46	-1.54	1.31	-0.33	0.2	-1.12	0.48	0.64	-1.31	3.28	0.43	-1.71	0.15	0.52	-0.58	-0.83	-1.52	1.25	-2.21	0.54
Optimized_average_non-bonded_energy_per_atom_(Oobatake_et_al.,_1985)	-2.49	2.55	2.27	8.86	-3.13	1.79	4.04	-0.56	4.22	-10.87	-7.16	-9.97	-4.96	-6.64	5.19	-1.6	-4.75	-17.84	9.25	-3.97
Optimized_side_chain_interaction_parameter_(Oobatake_et_al.,_1985)	4.55	5.97	5.56	2.85	-0.78	4.15	5.16	9.14	4.48	2.1	3.24	10.68	2.18	4.37	5.14	6.78	8.6	1.97	2.4	3.81
Normalized_frequency_of_alpha-helix_from_LG_(Palau_et_al.,_1981)	1.3	0.93	0.9	1.02	0.92	1.04	1.43	0.63	1.33	0.87	1.3	1.23	1.32	1.09	0.63	0.78	0.8	1.03	0.71	0.95
Normalized_frequency_of_alpha-helix_from_CF_(Palau_et_al.,_1981)	1.32	1.04	0.74	0.97	0.7	1.25	1.48	0.59	1.06	1.01	1.22	1.13	1.47	1.1	0.57	0.77	0.86	1.02	0.72	1.05
Normalized_frequency_of_beta-sheet_from_LG_(Palau_et_al.,_1981)	0.81	1.03	0.81	0.71	1.12	1.03	0.59	0.94	0.85	1.47	1.03	0.77	0.96	1.13	0.75	1.02	1.19	1.24	1.35	1.44
Normalized_frequency_of_beta-sheet_from_CF_(Palau_et_al.,_1981)	0.9	0.75	0.82	0.75	1.12	0.95	0.44	0.83	0.86	1.59	1.24	0.75	0.94	1.41	0.46	0.7	1.2	1.28	1.45	1.73
Normalized_frequency_of_turn_from_LG_(Palau_et_al.,_1981)	0.84	0.91	1.48	1.28	0.69	1	0.78	1.76	0.53	0.55	0.49	0.95	0.52	0.88	1.47	1.29	1.05	0.88	1.28	0.51
Normalized_frequency_of_turn_from_CF_(Palau_et_al.,_1981)	0.65	0.93	1.45	1.47	1.43	0.94	0.75	1.53	0.96	0.57	0.56	0.95	0.71	0.72	1.51	1.46	0.96	0.9	1.12	0.55
Normalized_frequency_of_alpha-helix_in_all-alpha_class_(Palau_et_al.,_1981)	1.08	0.93	1.05	0.86	1.22	0.95	1.09	0.85	1.02	0.98	1.04	1.01	1.11	0.96	0.91	0.95	1.15	1.17	0.8	1.03
Normalized_frequency_of_alpha-helix_in_alpha+beta_class_(Palau_et_al.,_1981)	1.34	0.91	0.83	1.06	1.27	1.13	1.69	0.47	1.11	0.84	1.39	1.08	0.9	1.02	0.48	1.05	0.74	0.64	0.73	1.18
Normalized_frequency_of_alpha-helix_in_alpha/beta_class_(Palau_et_al.,_1981)	1.15	1.06	0.87	1	1.03	1.43	1.37	0.64	0.95	0.99	1.22	1.2	1.45	0.92	0.72	0.84	0.97	1.11	0.72	0.82
Normalized_frequency_of_beta-sheet_in_all-beta_class_(Palau_et_al.,_1981)	0.89	1.06	0.67	0.71	1.04	1.06	0.72	0.87	1.04	1.14	1.02	1	1.41	1.32	0.69	0.86	1.15	1.06	1.35	1.66
Normalized_frequency_of_beta-sheet_in_alpha+beta_class_(Palau_et_al.,_1981)	0.82	0.99	1.27	0.98	0.71	1.01	0.54	0.94	1.26	1.67	0.94	0.73	1.3	1.56	0.69	0.65	0.98	1.25	1.26	1.22
Normalized_frequency_of_beta-sheet_in_alpha/beta_class_(Palau_et_al.,_1981)	0.98	1.03	0.66	0.74	1.01	0.63	0.59	0.9	1.17	1.38	1.05	0.83	0.82	1.23	0.73	0.98	1.2	1.26	1.23	1.62
Normalized_frequency_of_turn_in_all-alpha_class_(Palau_et_al.,_1981)	0.69	0	1.52	2.42	0	1.44	0.63	2.64	0.22	0.43	0	1.18	0.88	2.2	1.34	1.43	0.28	0	1.53	0.14
Normalized_frequency_of_turn_in_all-beta_class_(Palau_et_al.,_1981)	0.87	1.3	1.36	1.24	0.83	1.06	0.91	1.69	0.91	0.27	0.67	0.66	0	0.47	1.54	1.08	1.12	1.24	0.54	0.69
Normalized_frequency_of_turn_in_alpha+beta_class_(Palau_et_al.,_1981)	0.91	0.77	1.32	0.9	0.5	1.06	0.53	1.61	1.08	0.36	0.77	1.27	0.76	0.37	1.62	1.34	0.87	1.1	1.24	0.52
Normalized_frequency_of_turn_in_alpha/beta_class_(Palau_et_al.,_1981)	0.92	0.9	1.57	1.22	0.62	0.66	0.92	1.61	0.39	0.79	0.5	0.86	0.5	0.96	1.3	1.4	1.11	0.57	1.78	0.5
HPLC_parameter_(Parker_et_al.,_1986)	2.1	4.2	7	10	1.4	6	7.8	5.7	2.1	-8	-9.2	5.7	-4.2	-9.2	2.1	6.5	5.2	-10	-1.9	-3.7
Partition_coefficient_(Pliska_et_al.,_1981)	-2.89	-3.3	-3.41	-3.38	-2.49	-3.15	-2.94	-3.25	-2.84	-1.72	-1.61	-3.31	-1.84	-1.63	-2.5	-3.3	-2.91	-1.75	-2.42	-2.08
Surrounding_hydrophobicity_in_folded_form_(Ponnuswamy_et_al.,_1980)	12.28	11.49	11	10.97	14.93	11.28	11.19	12.01	12.84	14.77	14.1	10.8	14.33	13.43	11.19	11.26	11.65	12.95	13.29	15.07
Average_gain_in_surrounding_hydrophobicity_(Ponnuswamy_et_al.,_1980)	7.62	6.81	6.17	6.18	10.93	6.67	6.38	7.31	7.85	9.99	9.37	5.72	9.83	8.99	6.64	6.93	7.08	8.41	8.53	10.38
Average_gain_ratio_in_surrounding_hydrophobicity_(Ponnuswamy_et_al.,_1980)	2.63	2.45	2.27	2.29	3.36	2.45	2.31	2.55	2.57	3.08	2.98	2.12	3.18	3.02	2.46	2.6	2.55	2.85	2.79	3.21
Surrounding_hydrophobicity_in_alpha-helix_(Ponnuswamy_et_al.,_1980)	13.65	11.28	12.24	10.98	14.49	11.3	12.55	15.36	11.59	14.63	14.01	11.96	13.4	14.08	11.51	11.26	13	12.06	12.64	12.88
Surrounding_hydrophobicity_in_beta-sheet_(Ponnuswamy_et_al.,_1980)	14.6	13.24	11.79	13.78	15.9	12.02	13.59	14.18	15.35	14.1	16.49	13.28	16.23	14.18	14.1	13.36	14.5	13.9	14.76	16.3
Surrounding_hydrophobicity_in_turn_(Ponnuswamy_et_al.,_1980)	10.67	11.05	10.85	10.21	14.15	11.71	11.71	10.95	12.07	12.95	13.07	9.93	15	13.27	10.62	11.18	10.53	11.41	11.52	13.86
Accessibility_reduction_ratio_(Ponnuswamy_et_al.,_1980)	3.7	2.53	2.12	2.6	3.03	2.7	3.3	3.13	3.57	7.69	5.88	1.79	5.21	6.6	2.12	2.43	2.6	6.25	3.03	7.14
Average_number_of_surrounding_residues_(Ponnuswamy_et_al.,_1980)	6.05	5.7	5.04	4.95	7.86	5.45	5.1	6.16	5.8	7.51	7.37	4.88	6.39	6.62	5.65	5.53	5.81	6.98	6.73	7.62
Intercept_in_regression_analysis_(Prabhakaran-Ponnuswamy,_1982)	0.31	0.23	0.32	0.34	0.34	0.31	0.28	0.35	0.22	0.28	0.26	0.39	0.28	0.2	0.35	0.33	0.25	0.29	0.29	0.29
Slope_in_regression_analysis_x_1.0E1_(Prabhakaran-Ponnuswamy,_1982)	0.18	0.08	0.09	0.14	0.07	0.09	0.14	0.2	0.13	0.1	0.1	0.06	0.05	0.1	0.14	0.16	0.15	0.09	0.08	0.1
Correlation_coefficient_in_regression_analysis_(Prabhakaran-Ponnuswamy,_1982)	0.69	0.59	0.49	0.63	0.26	0.53	0.67	0.67	0.59	0.56	0.54	0.41	0.33	0.58	0.6	0.69	0.71	0.63	0.5	0.53
Hydrophobicity_(Prabhakaran,_1990)	-6.7	51.5	20.1	38.5	-8.4	17.2	34.3	-4.2	12.6	-13	-11.7	36.8	-14.2	-15.5	0.8	-2.5	-5	-7.9	2.9	-10.9
Relative_frequency_in_alpha-helix_(Prabhakaran,_1990)	1.29	0.96	0.9	1.04	1.11	1.27	1.44	0.56	1.22	0.97	1.3	1.23	1.47	1.07	0.52	0.82	0.82	0.99	0.72	0.91
Relative_frequency_in_beta-sheet_(Prabhakaran,_1990)	0.9	0.99	0.76	0.72	0.74	0.8	0.75	0.92	1.08	1.45	1.02	0.77	0.97	1.32	0.64	0.95	1.21	1.14	1.25	1.49
Relative_frequency_in_reverse-turn_(Prabhakaran,_1990)	0.78	0.88	1.28	1.41	0.8	0.97	1	1.64	0.69	0.51	0.59	0.96	0.39	0.58	1.91	1.33	1.03	0.75	1.05	0.47
Helix-coil_equilibrium_constant_(Ptitsyn-Finkelstein,_1983)	1.1	0.95	0.8	0.65	0.95	1	1	0.6	0.85	1.1	1.25	1	1.15	1.1	0.1	0.75	0.75	1.1	1.1	0.95
Beta-coil_equilibrium_constant_(Ptitsyn-Finkelstein,_1983)	1	0.7	0.6	0.5	1.9	1	0.7	0.3	0.8	4	2	0.7	1.9	3.1	0.2	0.9	1.7	2.2	2.8	4
Weights_for_alpha-helix_at_the_window_position_of_-6_(Qian-Sejnowski,_1988)	0.12	0.04	-0.1	0.01	-0.25	-0.03	-0.02	-0.02	-0.06	-0.07	0.05	0.26	0	0.05	-0.19	-0.19	-0.04	-0.06	-0.14	-0.03
Weights_for_alpha-helix_at_the_window_position_of_-5_(Qian-Sejnowski,_1988)	0.26	-0.14	-0.03	0.15	-0.15	-0.13	0.21	-0.37	0.1	-0.03	-0.02	0.12	0	0.12	-0.08	0.01	-0.34	-0.01	-0.29	0.02
Weights_for_alpha-helix_at_the_window_position_of_-4_(Qian-Sejnowski,_1988)	0.64	-0.1	0.09	0.33	0.03	-0.23	0.51	-0.09	-0.23	-0.22	0.41	-0.17	0.13	-0.03	-0.43	-0.1	-0.07	-0.02	-0.38	-0.01
Weights_for_alpha-helix_at_the_window_position_of_-3_(Qian-Sejnowski,_1988)	0.29	-0.03	-0.04	0.11	-0.05	0.26	0.28	-0.67	-0.26	0	0.47	-0.19	0.27	0.24	-0.34	-0.17	-0.2	0.25	-0.3	-0.01
Weights_for_alpha-helix_at_the_window_position_of_-2_(Qian-Sejnowski,_1988)	0.68	-0.22	-0.09	-0.02	-0.15	-0.15	0.44	-0.73	-0.14	-0.08	0.61	0.03	0.39	0.06	-0.76	-0.26	-0.1	0.2	-0.04	0.12
Weights_for_alpha-helix_at_the_window_position_of_-1_(Qian-Sejnowski,_1988)	0.34	0.22	-0.33	0.06	-0.18	0.01	0.2	-0.88	-0.09	-0.03	0.2	-0.11	0.43	0.15	-0.81	-0.35	-0.37	0.07	-0.31	0.13
Weights_for_alpha-helix_at_the_window_position_of_0_(Qian-Sejnowski,_1988)	0.57	0.23	-0.36	-0.46	-0.15	0.15	0.26	-0.71	-0.05	0	0.48	0.16	0.41	0.03	-1.12	-0.47	-0.54	-0.1	-0.35	0.31
Weights_for_alpha-helix_at_the_window_position_of_1_(Qian-Sejnowski,_1988)	0.33	0.1	-0.19	-0.44	-0.03	0.19	0.21	-0.46	0.27	-0.33	0.57	0.23	0.79	0.48	-1.86	-0.23	-0.33	0.15	-0.19	0.24
Weights_for_alpha-helix_at_the_window_position_of_2_(Qian-Sejnowski,_1988)	0.13	0.08	-0.07	-0.71	-0.09	0.12	0.13	-0.39	0.32	0	0.5	0.37	0.63	0.15	-1.4	-0.28	-0.21	0.02	-0.1	0.17
Weights_for_alpha-helix_at_the_window_position_of_3_(Qian-Sejnowski,_1988)	0.31	0.18	-0.1	-0.81	-0.26	0.41	-0.06	-0.42	0.51	-0.15	0.56	0.47	0.58	0.1	-1.33	-0.49	-0.44	0.14	-0.08	-0.01
Weights_for_alpha-helix_at_the_window_position_of_4_(Qian-Sejnowski,_1988)	0.21	0.07	-0.04	-0.58	-0.12	0.13	-0.23	-0.15	0.37	0.31	0.7	0.28	0.61	-0.06	-1.03	-0.28	-0.25	0.21	0.16	0
Weights_for_alpha-helix_at_the_window_position_of_5_(Qian-Sejnowski,_1988)	0.18	0.21	-0.03	-0.32	-0.29	-0.27	-0.25	-0.4	0.28	-0.03	0.62	0.41	0.21	0.05	-0.84	-0.05	-0.16	0.32	0.11	0.06
Weights_for_alpha-helix_at_the_window_position_of_6_(Qian-Sejnowski,_1988)	-0.08	0.05	-0.08	-0.24	-0.25	-0.28	-0.19	-0.1	0.29	-0.01	0.28	0.45	0.11	0	-0.42	0.07	-0.33	0.36	0	-0.13
Weights_for_beta-sheet_at_the_window_position_of_-6_(Qian-Sejnowski,_1988)	-0.18	-0.13	0.28	0.05	-0.26	0.21	-0.06	0.23	0.24	-0.42	-0.23	0.03	-0.42	-0.18	-0.13	0.41	0.33	-0.1	-0.1	-0.07
Weights_for_beta-sheet_at_the_window_position_of_-5_(Qian-Sejnowski,_1988)	-0.01	0.02	0.41	-0.09	-0.27	0.01	0.09	0.13	0.22	-0.27	-0.25	0.08	-0.57	-0.12	0.26	0.44	0.35	-0.15	0.15	-0.09
Weights_for_beta-sheet_at_the_window_position_of_-4_(Qian-Sejnowski,_1988)	-0.19	0.03	0.02	-0.06	-0.29	0.02	-0.1	0.19	-0.16	-0.08	-0.42	-0.09	-0.38	-0.32	0.05	0.25	0.22	-0.19	0.05	-0.15
Weights_for_beta-sheet_at_the_window_position_of_-3_(Qian-Sejnowski,_1988)	-0.14	0.14	-0.27	-0.1	-0.64	-0.11	-0.39	0.46	-0.04	0.16	-0.57	0.04	0.24	0.08	0.02	-0.12	0	-0.1	0.18	0.29
Weights_for_beta-sheet_at_the_window_position_of_-2_(Qian-Sejnowski,_1988)	-0.31	0.25	-0.53	-0.54	-0.06	0.07	-0.52	0.37	-0.32	0.57	0.09	-0.29	0.29	0.24	-0.31	0.11	0.03	0.15	0.29	0.48
Weights_for_beta-sheet_at_the_window_position_of_-1_(Qian-Sejnowski,_1988)	-0.1	0.19	-0.89	-0.89	0.13	-0.04	-0.34	-0.45	-0.34	0.95	0.32	-0.46	0.43	0.36	-0.91	-0.12	0.49	0.34	0.42	0.76
Weights_for_beta-sheet_at_the_window_position_of_0_(Qian-Sejnowski,_1988)	-0.25	-0.02	-0.77	-1.01	0.13	-0.12	-0.62	-0.72	-0.16	1.1	0.23	-0.59	0.32	0.48	-1.24	-0.31	0.17	0.45	0.77	0.69
Weights_for_beta-sheet_at_the_window_position_of_1_(Qian-Sejnowski,_1988)	-0.26	-0.09	-0.34	-0.55	0.47	-0.33	-0.75	-0.56	-0.04	0.94	0.25	-0.55	-0.05	0.2	-1.28	-0.28	0.08	0.22	0.53	0.67
Weights_for_beta-sheet_at_the_window_position_of_2_(Qian-Sejnowski,_1988)	0.05	-0.11	-0.4	-0.11	0.36	-0.67	-0.35	0.14	0.02	0.47	0.32	-0.51	-0.1	0.2	-0.79	0.03	-0.15	0.09	0.34	0.58
Weights_for_beta-sheet_at_the_window_position_of_3_(Qian-Sejnowski,_1988)	-0.44	-0.13	0.05	-0.2	0.13	-0.58	-0.28	0.08	0.09	-0.04	-0.12	-0.33	-0.21	-0.13	-0.48	0.27	0.47	-0.22	-0.11	0.06
Weights_for_beta-sheet_at_the_window_position_of_4_(Qian-Sejnowski,_1988)	-0.31	-0.1	0.06	0.13	-0.11	-0.47	-0.05	0.45	-0.06	-0.25	-0.44	-0.44	-0.28	-0.04	-0.29	0.34	0.27	-0.08	0.06	0.11
Weights_for_beta-sheet_at_the_window_position_of_5_(Qian-Sejnowski,_1988)	-0.02	0.04	0.03	0.11	-0.02	-0.17	0.1	0.38	-0.09	-0.48	-0.26	-0.39	-0.14	-0.03	-0.04	0.41	0.36	-0.01	-0.08	-0.18
Weights_for_beta-sheet_at_the_window_position_of_6_(Qian-Sejnowski,_1988)	-0.06	0.02	0.1	0.24	-0.19	-0.04	-0.04	0.17	0.19	-0.2	-0.46	-0.43	-0.52	-0.33	0.37	0.43	0.5	-0.32	0.35	0
Weights_for_coil_at_the_window_position_of_-6_(Qian-Sejnowski,_1988)	-0.05	0.06	0	0.15	0.3	-0.08	-0.02	-0.14	-0.07	0.26	0.04	-0.42	0.25	0.09	0.31	-0.11	-0.06	0.19	0.33	0.04
Weights_for_coil_at_the_window_position_of_-5_(Qian-Sejnowski,_1988)	-0.19	0.17	-0.38	0.09	0.41	0.04	-0.2	0.28	-0.19	-0.06	0.34	-0.2	0.45	0.07	0.04	-0.23	-0.02	0.16	0.22	0.05
Weights_for_coil_at_the_window_position_of_-4_(Qian-Sejnowski,_1988)	-0.43	0.06	0	-0.31	0.19	0.14	-0.41	-0.21	0.21	0.29	-0.1	0.33	-0.01	0.25	0.28	-0.23	-0.26	0.15	0.09	-0.1
Weights_for_coil_at_the_window_position_of_-3_(Qian-Sejnowski,_1988)	-0.19	-0.07	0.17	-0.27	0.42	-0.29	-0.22	0.17	0.17	-0.34	-0.22	0	-0.53	-0.31	0.14	0.22	0.1	-0.15	-0.02	-0.33
Weights_for_coil_at_the_window_position_of_-2_(Qian-Sejnowski,_1988)	-0.25	0.12	0.61	0.6	0.18	0.09	-0.12	0.09	0.42	-0.54	-0.55	0.14	-0.47	-0.29	0.89	0.24	0.16	-0.44	-0.19	-0.45
Weights_for_coil_at_the_window_position_of_-1_(Qian-Sejnowski,_1988)	-0.27	-0.4	0.71	0.54	0	-0.08	-0.12	1.14	0.18	-0.74	-0.54	0.45	-0.76	-0.47	1.4	0.4	-0.1	-0.46	-0.05	-0.86
Weights_for_coil_at_the_window_position_of_0_(Qian-Sejnowski,_1988)	-0.42	-0.23	0.81	0.95	-0.18	-0.01	-0.09	1.24	0.05	-1.17	-0.69	0.09	-0.86	-0.39	1.77	0.63	0.29	-0.37	-0.41	-1.32
Weights_for_coil_at_the_window_position_of_1_(Qian-Sejnowski,_1988)	-0.24	-0.04	0.45	0.65	-0.38	0.01	0.07	0.85	-0.21	-0.65	-0.8	0.17	-0.71	-0.61	2.27	0.33	0.13	-0.44	-0.49	-0.99
Weights_for_coil_at_the_window_position_of_2_(Qian-Sejnowski,_1988)	-0.14	0.21	0.35	0.66	-0.09	0.11	0.06	0.36	-0.31	-0.51	-0.8	-0.14	-0.56	-0.25	1.59	0.32	0.21	-0.17	-0.35	-0.7
Weights_for_coil_at_the_window_position_of_3_(Qian-Sejnowski,_1988)	0.01	-0.13	-0.11	0.78	-0.31	-0.13	0.09	0.14	-0.56	-0.09	-0.81	-0.43	-0.49	-0.2	1.14	0.13	-0.02	-0.2	0.1	-0.11
Weights_for_coil_at_the_window_position_of_4_(Qian-Sejnowski,_1988)	-0.3	-0.09	-0.12	0.44	0.03	0.24	0.18	-0.12	-0.2	-0.07	-0.18	0.06	-0.44	0.11	0.77	-0.09	-0.27	-0.09	-0.25	-0.06
Weights_for_coil_at_the_window_position_of_5_(Qian-Sejnowski,_1988)	-0.23	-0.2	0.06	0.34	0.19	0.47	0.28	0.14	-0.22	0.42	-0.36	-0.15	-0.19	-0.02	0.78	-0.29	-0.3	-0.18	0.07	0.29
Weights_for_coil_at_the_window_position_of_6_(Qian-Sejnowski,_1988)	0.08	-0.01	-0.06	0.04	0.37	0.48	0.36	-0.02	-0.45	0.09	0.24	-0.27	0.16	0.34	0.16	-0.35	-0.04	-0.06	-0.2	0.18
Average_reduced_distance_for_C-alpha_(Rackovsky-Scheraga,_1977)	0.93	0.96	0.99	0.99	0.9	1.05	0.99	1.02	0.88	0.77	0.83	1.04	0.8	0.77	1.05	1.06	1.01	0.85	0.93	0.83
Average_reduced_distance_for_side_chain_(Rackovsky-Scheraga,_1977)	0.94	1.11	1.04	1.07	0.87	1.15	1.1	1.06	0.91	0.74	0.8	1.23	0.78	0.72	1.09	1.08	1.04	0.87	1.05	0.82
Side_chain_orientational_preference_(Rackovsky-Scheraga,_1977)	1.16	1.72	1.97	2.66	0.5	3.87	2.4	1.63	0.86	0.57	0.51	3.9	0.4	0.43	2.04	1.61	1.48	0.75	1.72	0.59
Average_relative_fractional_occurrence_in_A0(i)_(Rackovsky-Scheraga,_1982)	0.85	2.02	0.88	1.5	0.9	1.71	1.79	1.54	1.59	0.67	1.03	0.88	1.17	0.85	1.47	1.5	1.96	0.83	1.34	0.89
Average_relative_fractional_occurrence_in_AR(i)_(Rackovsky-Scheraga,_1982)	1.58	1.14	0.77	0.98	1.04	1.24	1.49	0.66	0.99	1.09	1.21	1.27	1.41	1	1.46	1.05	0.87	1.23	0.68	0.88
Average_relative_fractional_occurrence_in_AL(i)_(Rackovsky-Scheraga,_1982)	0.82	2.6	2.07	2.64	0	0	2.62	1.63	0	2.32	0	2.86	0	0	0	1.23	2.48	0	1.9	1.62
Average_relative_fractional_occurrence_in_EL(i)_(Rackovsky-Scheraga,_1982)	0.78	1.75	1.32	1.25	3.14	0.93	0.94	1.13	1.03	1.26	0.91	0.85	0.41	1.07	1.73	1.31	1.57	0.98	1.31	1.11
Average_relative_fractional_occurrence_in_E0(i)_(Rackovsky-Scheraga,_1982)	0.88	0.99	1.02	1.16	1.14	0.93	1.01	0.7	1.87	1.61	1.09	0.83	1.71	1.52	0.87	1.14	0.96	1.96	1.68	1.56
Average_relative_fractional_occurrence_in_ER(i)_(Rackovsky-Scheraga,_1982)	0.3	0.9	2.73	1.26	0.72	0.97	1.33	3.09	1.33	0.45	0.96	0.71	1.89	1.2	0.83	1.16	0.97	1.58	0.86	0.64
Average_relative_fractional_occurrence_in_A0(i-1)_(Rackovsky-Scheraga,_1982)	0.4	1.2	1.24	1.59	2.98	0.5	1.26	1.89	2.71	1.31	0.57	0.87	0	1.27	0.38	0.92	1.38	1.53	1.79	0.95
Average_relative_fractional_occurrence_in_AR(i-1)_(Rackovsky-Scheraga,_1982)	1.48	1.02	0.99	1.19	0.86	1.42	1.43	0.46	1.27	1.12	1.33	1.36	1.41	1.3	0.25	0.89	0.81	1.27	0.91	0.93
Average_relative_fractional_occurrence_in_AL(i-1)_(Rackovsky-Scheraga,_1982)	0	0	4.14	2.15	0	0	0	6.49	0	0	0	0	0	2.11	1.99	0	1.24	0	1.9	0
Average_relative_fractional_occurrence_in_EL(i-1)_(Rackovsky-Scheraga,_1982)	1.02	1	1.31	1.76	1.05	1.05	0.83	2.39	0.4	0.83	1.06	0.94	1.33	0.41	2.73	1.18	0.77	1.22	1.09	0.88
Average_relative_fractional_occurrence_in_E0(i-1)_(Rackovsky-Scheraga,_1982)	0.93	1.52	0.92	0.6	1.08	0.94	0.73	0.78	1.08	1.74	1.03	1	1.31	1.51	1.37	0.97	1.38	1.12	1.65	1.7
Average_relative_fractional_occurrence_in_ER(i-1)_(Rackovsky-Scheraga,_1982)	0.99	1.19	1.15	1.18	2.32	1.52	1.36	1.4	1.06	0.81	1.26	0.91	1	1.25	0	1.5	1.18	1.33	1.09	1.01
Value_of_theta(i)_(Rackovsky-Scheraga,_1982)	17.05	21.25	34.81	19.27	28.84	15.42	20.12	38.14	23.07	16.66	10.89	16.46	20.61	16.26	23.94	19.95	18.92	23.36	26.49	17.06
Value_of_theta(i-1)_(Rackovsky-Scheraga,_1982)	14.53	17.82	13.59	19.78	30.57	22.18	18.19	37.16	22.63	20.28	14.3	14.07	20.61	19.61	52.63	18.56	21.09	19.78	26.36	21.87
Transfer_free_energy_from_chx_to_wat_(Radzicka-Wolfenden,_1988)	1.81	-14.92	-6.64	-8.72	1.28	-5.54	-6.81	0.94	-4.66	4.92	4.92	-5.55	2.35	2.98	0	-3.4	-2.57	2.33	-0.14	4.04
Transfer_free_energy_from_oct_to_wat_(Radzicka-Wolfenden,_1988)	0.52	-1.32	-0.01	0	0	-0.07	-0.79	0	0.95	2.04	1.76	0.08	1.32	2.09	0	0.04	0.27	2.51	1.63	1.18
Transfer_free_energy_from_vap_to_chx_(Radzicka-Wolfenden,_1988)	0.13	-5	-3.04	-2.23	-2.52	-3.84	-3.43	1.45	-5.61	-2.77	-2.64	-3.97	-3.83	-3.74	0	-1.66	-2.31	-8.21	-5.97	-2.05
Transfer_free_energy_from_chx_to_oct_(Radzicka-Wolfenden,_1988)	1.29	-13.6	-6.63	0	0	-5.47	-6.02	0.94	-5.61	2.88	3.16	-5.63	1.03	0.89	0	-3.44	-2.84	-0.18	-1.77	2.86
Transfer_free_energy_from_vap_to_oct_(Radzicka-Wolfenden,_1988)	1.42	-18.6	-9.67	0	0	-9.31	-9.45	2.39	-11.22	0.11	0.52	-9.6	-2.8	-2.85	0	-5.1	-5.15	-8.39	-7.74	0.81
Accessible_surface_area_(Radzicka-Wolfenden,_1988)	93.7	250.4	146.3	142.6	135.2	177.7	182.9	52.6	188.1	182.2	173.7	215.2	197.6	228.6	0	109.5	142.1	271.6	239.9	157.2
Energy_transfer_from_out_to_in(95%buried)_(Radzicka-Wolfenden,_1988)	-0.29	-2.71	-1.18	-1.02	0	-1.53	-0.9	-0.34	-0.94	0.24	-0.12	-2.05	-0.24	0	0	-0.75	-0.71	-0.59	-1.02	0.09
Mean_polarity_(Radzicka-Wolfenden,_1988)	-0.06	-0.84	-0.48	-0.8	1.36	-0.73	-0.77	-0.41	0.49	1.31	1.21	-1.18	1.27	1.27	0	-0.5	-0.27	0.88	0.33	1.09
Relative_preference_value_at_N"_(Richardson-Richardson,_1988)	0.7	0.4	1.2	1.4	0.6	1	1	1.6	1.2	0.9	0.9	1	0.3	1.2	0.7	1.6	0.3	1.1	1.9	0.7
Relative_preference_value_at_N'_(Richardson-Richardson,_1988)	0.7	0.4	1.2	1.4	0.6	1	1	1.6	1.2	0.9	0.9	1	0.3	1.2	0.7	1.6	0.3	1.1	1.9	0.7
Relative_preference_value_at_N-cap_(Richardson-Richardson,_1988)	0.5	0.4	3.5	2.1	0.6	0.4	0.4	1.8	1.1	0.2	0.2	0.7	0.8	0.2	0.8	2.3	1.6	0.3	0.8	0.1
Relative_preference_value_at_N1_(Richardson-Richardson,_1988)	1.2	0.7	0.7	0.8	0.8	0.7	2.2	0.3	0.7	0.9	0.9	0.6	0.3	0.5	2.6	0.7	0.8	2.1	1.8	1.1
Relative_preference_value_at_N2_(Richardson-Richardson,_1988)	1.6	0.9	0.7	2.6	1.2	0.8	2	0.9	0.7	0.7	0.3	1	1	0.9	0.5	0.8	0.7	1.7	0.4	0.6
Relative_preference_value_at_N3_(Richardson-Richardson,_1988)	1	0.4	0.7	2.2	0.6	1.5	3.3	0.6	0.7	0.4	0.6	0.8	1	0.6	0.4	0.4	1	1.4	1.2	1.1
Relative_preference_value_at_N4_(Richardson-Richardson,_1988)	1.1	1.5	0	0.3	1.1	1.3	0.5	0.4	1.5	1.1	2.6	0.8	1.7	1.9	0.1	0.4	0.5	3.1	0.6	1.5
Relative_preference_value_at_N5_(Richardson-Richardson,_1988)	1.4	1.2	1.2	0.6	1.6	1.4	0.9	0.6	0.9	0.9	1.1	1.9	1.7	1	0.3	1.1	0.6	1.4	0.2	0.8
Relative_preference_value_at_Mid_(Richardson-Richardson,_1988)	1.8	1.3	0.9	1	0.7	1.3	0.8	0.5	1	1.2	1.2	1.1	1.5	1.3	0.3	0.6	1	1.5	0.8	1.2
Relative_preference_value_at_C5_(Richardson-Richardson,_1988)	1.8	1	0.6	0.7	0	1	1.1	0.5	2.4	1.3	1.2	1.4	2.7	1.9	0.3	0.5	0.5	1.1	1.3	0.4
Relative_preference_value_at_C4_(Richardson-Richardson,_1988)	1.3	0.8	0.6	0.5	0.7	0.2	0.7	0.5	1.9	1.6	1.4	1	2.8	2.9	0	0.5	0.6	2.1	0.8	1.4
Relative_preference_value_at_C3_(Richardson-Richardson,_1988)	0.7	0.8	0.8	0.6	0.2	1.3	1.6	0.1	1.1	1.4	1.9	2.2	1	1.8	0	0.6	0.7	0.4	1.1	1.3
Relative_preference_value_at_C2_(Richardson-Richardson,_1988)	1.4	2.1	0.9	0.7	1.2	1.6	1.7	0.2	1.8	0.4	0.8	1.9	1.3	0.3	0.2	1.6	0.9	0.4	0.3	0.7
Relative_preference_value_at_C1_(Richardson-Richardson,_1988)	1.1	1	1.2	0.4	1.6	2.1	0.8	0.2	3.4	0.7	0.7	2	1	0.7	0	1.7	1	0	1.2	0.7
Relative_preference_value_at_C-cap_(Richardson-Richardson,_1988)	0.8	0.9	1.6	0.7	0.4	0.9	0.3	3.9	1.3	0.7	0.7	1.3	0.8	0.5	0.7	0.8	0.3	0	0.8	0.2
Relative_preference_value_at_C'_(Richardson-Richardson,_1988)	1	1.4	0.9	1.4	0.8	1.4	0.8	1.2	1.2	1.1	0.9	1.2	0.8	0.1	1.9	0.7	0.8	0.4	0.9	0.6
Relative_preference_value_at_C"_(Richardson-Richardson,_1988)	0.7	1.1	1.5	1.4	0.4	1.1	0.7	0.6	1	0.7	0.5	1.3	0	1.2	1.5	0.9	2.1	2.7	0.5	1
Information_measure_for_alpha-helix_(Robson-Suzuki,_1976)	6.5	-0.9	-5.1	0.5	-1.3	1	7.8	-8.6	1.2	0.6	3.2	2.3	5.3	1.6	-7.7	-3.9	-2.6	1.2	-4.5	1.4
Information_measure_for_N-terminal_helix_(Robson-Suzuki,_1976)	2.3	-5.2	0.3	7.4	0.8	-0.7	10.3	-5.2	-2.8	-4	-2.1	-4.1	-3.5	-1.1	8.1	-3.5	2.3	-0.9	-3.7	-4.4
Information_measure_for_middle_helix_(Robson-Suzuki,_1976)	6.7	0.3	-6.1	-3.1	-4.9	0.6	2.2	-6.8	-1	3.2	5.5	0.5	7.2	2.8	-22.8	-3	-4	4	-4.6	2.5
Information_measure_for_C-terminal_helix_(Robson-Suzuki,_1976)	2.3	1.4	-3.3	-4.4	6.1	2.7	2.5	-8.3	5.9	-0.5	0.1	7.3	3.5	1.6	-24.4	-1.9	-3.7	-0.9	-0.6	2.3
Information_measure_for_extended_(Robson-Suzuki,_1976)	-2.3	0.4	-4.1	-4.4	4.4	1.2	-5	-4.2	-2.5	6.7	2.3	-3.3	2.3	2.6	-1.8	-1.7	1.3	-1	4	6.8
Information_measure_for_pleated-sheet_(Robson-Suzuki,_1976)	-2.7	0.4	-4.2	-4.4	3.7	0.8	-8.1	-3.9	-3	7.7	3.7	-2.9	3.7	3	-6.6	-2.4	1.7	0.3	3.3	7.1
Information_measure_for_extended_without_H-bond_(Robson-Suzuki,_1976)	0	1.1	-2	-2.6	5.4	2.4	3.1	-3.4	0.8	-0.1	-3.7	-3.1	-2.1	0.7	7.4	1.3	0	-3.4	4.8	2.7
Information_measure_for_turn_(Robson-Suzuki,_1976)	-5	2.1	4.2	3.1	4.4	0.4	-4.7	5.7	-0.3	-4.6	-5.6	1	-4.8	-1.8	2.6	2.6	0.3	3.4	2.9	-6
Information_measure_for_N-terminal_turn_(Robson-Suzuki,_1976)	-3.3	0	5.4	3.9	-0.3	-0.4	-1.8	-1.2	3	-0.5	-2.3	-1.2	-4.3	0.8	6.5	1.8	-0.7	-0.8	3.1	-3.5
Information_measure_for_middle_turn_(Robson-Suzuki,_1976)	-4.7	2	3.9	1.9	6.2	-2	-4.2	5.7	-2.6	-7	-6.2	2.8	-4.8	-3.7	3.6	2.1	0.6	3.3	3.8	-6.2
Information_measure_for_C-terminal_turn_(Robson-Suzuki,_1976)	-3.7	1	-0.6	-0.6	4	3.4	-4.3	5.9	-0.8	-0.5	-2.8	1.3	-1.6	1.6	-6	1.5	1.2	6.5	1.3	-4.6
Information_measure_for_coil_(Robson-Suzuki,_1976)	-2.5	-1.2	4.6	0	-4.7	-0.5	-4.4	4.9	1.6	-3.3	-2	-0.8	-4.1	-4.1	5.8	2.5	1.7	1.2	-0.6	-3.5
Information_measure_for_loop_(Robson-Suzuki,_1976)	-5.1	2.6	4.7	3.1	3.8	0.2	-5.2	5.6	-0.9	-4.5	-5.4	1	-5.3	-2.4	3.5	3.2	0	2.9	3.2	-6.3
Hydration_free_energy_(Robson-Osguthorpe,_1979)	-1	0.3	-0.7	-1.2	2.1	-0.1	-0.7	0.3	1.1	4	2	-0.9	1.8	2.8	0.4	-1.2	-0.5	3	2.1	1.4
Mean_area_buried_on_transfer_(Rose_et_al.,_1985)	86.6	162.2	103.3	97.8	132.3	119.2	113.9	62.9	155.8	158	164.1	115.5	172.9	194.1	92.9	85.6	106.5	224.6	177.7	141
Mean_fractional_area_loss_(Rose_et_al.,_1985)	0.74	0.64	0.63	0.62	0.91	0.62	0.62	0.72	0.78	0.88	0.85	0.52	0.85	0.88	0.64	0.66	0.7	0.85	0.76	0.86
Side_chain_hydropathy,_uncorrected_for_solvation_(Roseman,_1988)	-0.67	12.1	7.23	8.72	-0.34	6.39	7.35	0	3.82	-3.02	-3.02	6.13	-1.3	-3.24	-1.75	4.35	3.86	-2.86	0.98	-2.18
Side_chain_hydropathy,_corrected_for_solvation_(Roseman,_1988)	-0.67	3.89	2.27	1.57	-2	2.12	1.78	0	1.09	-3.02	-3.02	2.46	-1.67	-3.24	-1.75	0.1	-0.42	-2.86	0.98	-2.18
Loss_of_Side_chain_hydropathy_by_helix_formation_(Roseman,_1988)	0.4	0.3	0.9	0.8	0.5	0.7	1.3	0	1	0.4	0.6	0.4	0.3	0.7	0.9	0.4	0.4	0.6	1.2	0.4
Transfer_free_energy_(Simon,_1976),_Cited_by_Charton-Charton_(1982)	0.73	0.73	-0.01	0.54	0.7	-0.1	0.55	0	1.1	2.97	2.49	1.5	1.3	2.65	2.6	0.04	0.44	3	2.97	1.69
Principal_component_I_(Sneath,_1966)	0.24	0.21	0.25	0.17	0.22	0.26	0.19	0.16	0.21	0.27	0.28	0.23	0.25	0.23	0.17	0.24	0.21	0.18	0.19	0.26
Principal_component_II_(Sneath,_1966)	0.33	-0.18	-0.23	-0.37	0.07	-0.25	-0.41	0.37	-0.08	0.15	0.13	-0.08	-0.09	-0.01	0.37	0.02	0.14	-0.01	-0.14	0.25
Principal_component_III_(Sneath,_1966)	-0.11	0.08	-0.14	-0.29	-0.18	-0.07	-0.25	-0.07	0.32	0	-0.01	0.05	-0.04	0.44	-0.02	-0.15	-0.21	0.49	0.38	-0.16
Principal_component_IV_(Sneath,_1966)	-0.06	-0.17	0.17	-0.08	0.38	-0.03	-0.18	-0.02	0.06	-0.31	-0.26	-0.37	0.08	0.07	-0.04	0.47	0.35	0.05	0.22	-0.21
Zimm-Bragg_parameter_s_at_20_C_(Sueki_et_al.,_1984)	1.07	1.03	0.78	0.68	0.92	0.98	0.97	0.59	0.85	1.14	1.14	0.94	1.2	1.09	0.66	0.76	0.82	1.11	1.02	0.95
Zimm-Bragg_parameter_sigma_x_1.0E4_(Sueki_et_al.,_1984)	8	0.1	0.1	70	26	33	6	0.1	0.1	55	33	1	54	18	42	0.1	0.1	77	66	0.1
Optimal_matching_hydrophobicity_(Sweet-Eisenberg,_1983)	-0.4	-0.59	-0.92	-1.31	0.17	-0.91	-1.22	-0.67	-0.64	1.25	1.22	-0.67	1.02	1.92	-0.49	-0.55	-0.28	0.5	1.67	0.91
Normalized_frequency_of_alpha-helix_(Tanaka-Scheraga,_1977)	1.42	1.06	0.71	1.01	0.73	1.02	1.63	0.5	1.2	1.12	1.29	1.24	1.21	1.16	0.65	0.71	0.78	1.05	0.67	0.99
Normalized_frequency_of_isolated_helix_(Tanaka-Scheraga,_1977)	0.95	1.13	0.43	1.31	0.48	1.62	0.7	0.36	2.17	1.28	1.19	1.2	0	0.96	2.09	0.52	1.96	1.93	0.8	0.41
Normalized_frequency_of_extended_structure_(Tanaka-Scheraga,_1977)	0.79	1.09	0.83	0.53	1.27	1.04	0.64	0.73	0.86	1.36	1.11	0.74	1.09	1.05	1.25	1.09	1.21	1.11	1.34	1.43
Normalized_frequency_of_chain_reversal_R_(Tanaka-Scheraga,_1977)	1.19	0.8	0.66	1.06	0.68	1.29	0.93	1.02	0.61	0.6	0.6	1.06	0.83	0.38	3.16	1.44	1.17	0.45	0.82	0.64
Normalized_frequency_of_chain_reversal_S_(Tanaka-Scheraga,_1977)	0.5	0.68	2.07	1.5	1.35	0.71	0.65	1.85	1.47	0.47	0.66	0.93	0.43	1.35	0.18	1.15	0.75	1.28	1.28	0.65
Normalized_frequency_of_chain_reversal_D_(Tanaka-Scheraga,_1977)	0.94	1.73	1.08	1.64	1	1.08	0.68	0.9	1.09	0.18	0.81	1.25	0.89	0.8	0.75	1.15	1.49	0.8	1.23	0.63
Normalized_frequency_of_left-handed_helix_(Tanaka-Scheraga,_1977)	0.29	1.38	3.17	0.92	1.77	2.37	0.29	4.26	1.06	0.26	0	1.29	0	0.39	0	0.16	0.22	0	0.65	0.17
Normalized_frequency_of_zeta_R_(Tanaka-Scheraga,_1977)	0.33	2.09	1.5	3.38	0	0	0	0.5	1.2	2.08	0.41	0.84	0.98	1.34	0.42	1.09	1.73	1.78	0	0.95
Normalized_frequency_of_coil_(Tanaka-Scheraga,_1977)	0.95	0.36	1.2	1.32	0.93	0.7	1.01	2.36	0.53	0.67	0.76	0.95	1.03	0.62	0.58	1.14	0.86	0.78	0.91	0.56
Normalized_frequency_of_chain_reversal_(Tanaka-Scheraga,_1977)	0.84	0.94	1.35	1.37	1.03	1	0.76	1.35	1.08	0.46	0.67	1.05	0.67	0.88	1.39	1.26	1.06	0.88	1.1	0.64
Relative_population_of_conformational_state_A_(Vasquez_et_al.,_1983)	0.14	0.3	0.2	0.29	0.16	0.24	0.18	0.05	0.22	0.17	0.22	0.17	0.24	0.09	0.15	0.01	0.1	0.17	0.07	0.29
Relative_population_of_conformational_state_C_(Vasquez_et_al.,_1983)	0.51	0.46	0.29	0.22	0.59	0.38	0.45	0.39	0.31	0.11	0.62	0.56	0.43	0.08	0.74	0.69	0.79	0.16	0.06	0.36
Relative_population_of_conformational_state_E_(Vasquez_et_al.,_1983)	0.16	0.19	0.39	0.28	0.19	0.24	0.21	0.05	0.23	0.58	0.08	0.16	0.2	0.68	0.37	0.15	0.07	0.46	0.74	0.3
Electron-ion_interaction_potential_(Veljkovic_et_al.,_1985)	0.04	0.1	0	0.13	0.08	0.08	0.01	0	0.02	0	0	0.04	0.08	0.09	0.02	0.08	0.09	0.05	0.05	0.01
Bitterness_(Venanzi,_1984)	0	0	0	0	0	0	0	0	0	1	1	0	0	1	0	0	0	1	1	1
Transfer_free_energy_to_lipophilic_phase_(von_Heijne-Blomberg,_1979)	-12.04	39.23	4.25	23.22	3.95	2.16	16.81	-7.85	6.28	-18.32	-17.79	9.71	-8.86	-21.98	5.82	-1.54	-4.15	-16.19	-1.51	-16.22
Average_interactions_per_side_chain_atom_(Warme-Morgan,_1978)	10.04	6.18	5.63	5.76	8.89	5.41	5.37	7.99	7.49	8.72	8.79	4.4	9.15	7.98	7.79	7.08	7	8.07	6.9	8.88
RF_value_in_high_salt_chromatography_(Weber-Lacey,_1978)	0.89	0.88	0.89	0.87	0.85	0.82	0.84	0.92	0.83	0.76	0.73	0.97	0.74	0.52	0.82	0.96	0.92	0.2	0.49	0.85
Propensity_to_be_buried_inside_(Wertz-Scheraga,_1978)	0.52	0.49	0.42	0.37	0.83	0.35	0.38	0.41	0.7	0.79	0.77	0.31	0.76	0.87	0.35	0.49	0.38	0.86	0.64	0.72
Free_energy_change_of_epsilon(i)_to_epsilon(ex)_(Wertz-Scheraga,_1978)	0.16	-0.2	1.03	-0.24	-0.12	-0.55	-0.45	-0.16	-0.18	-0.19	-0.44	-0.12	-0.79	-0.25	-0.59	-0.01	0.05	-0.33	-0.42	-0.46
Free_energy_change_of_alpha(Ri)_to_alpha(Rh)_(Wertz-Scheraga,_1978)	0.15	-0.37	0.69	-0.22	-0.19	-0.06	0.14	0.36	-0.25	0.02	0.06	-0.16	0.11	1.18	0.11	0.13	0.28	-0.12	0.19	-0.08
Free_energy_change_of_epsilon(i)_to_alpha(Rh)_(Wertz-Scheraga,_1978)	-0.07	-0.4	-0.57	-0.8	0.17	-0.26	-0.63	0.27	-0.49	0.06	-0.17	-0.45	0.03	0.4	-0.47	-0.11	0.09	-0.61	-0.61	-0.11
Polar_requirement_(Woese,_1973)	7	9.1	10	13	5.5	8.6	12.5	7.9	8.4	4.9	4.9	10.1	5.3	5	6.6	7.5	6.6	5.3	5.7	5.6
Hydration_potential_(Wolfenden_et_al.,_1981)	1.94	-19.92	-9.68	-10.95	-1.24	-9.38	-10.2	2.39	-10.27	2.15	2.28	-9.52	-1.48	-0.76	-3.68	-5.06	-4.88	-5.88	-6.11	1.99
Principal_property_value_z1_(Wold_et_al.,_1987)	0.07	2.88	3.22	3.64	0.71	2.18	3.08	2.23	2.41	-4.44	-4.19	2.84	-2.49	-4.92	-1.22	1.96	0.92	-4.75	-1.39	-2.69
Principal_property_value_z2_(Wold_et_al.,_1987)	-1.73	2.52	1.45	1.13	-0.97	0.53	0.39	-5.36	1.74	-1.68	-1.03	1.41	-0.27	1.3	0.88	-1.63	-2.09	3.65	2.32	-2.53
Principal_property_value_z3_(Wold_et_al.,_1987)	0.09	-3.44	0.84	2.36	4.13	-1.14	-0.07	0.3	1.11	-1.03	-0.98	-3.14	-0.41	0.45	2.23	0.57	-1.4	0.85	0.01	-1.29
Unfolding_Gibbs_energy_in_water,_pH7.0_(Yutani_et_al.,_1987)	8.5	0	8.2	8.5	11	6.3	8.8	7.1	10.1	16.8	15	7.9	13.3	11.2	8.2	7.4	8.8	9.9	8.8	12
Unfolding_Gibbs_energy_in_water,_pH9.0_(Yutani_et_al.,_1987)	6.8	0	6.2	7	8.3	8.5	4.9	6.4	9.2	10	12.2	7.5	8.4	8.3	6.9	8	7	5.7	6.8	9.4
Activation_Gibbs_energy_of_unfolding,_pH7.0_(Yutani_et_al.,_1987)	18.08	0	17.47	17.36	18.17	17.93	18.16	18.24	18.49	18.62	18.6	17.96	18.11	17.3	18.16	17.57	17.54	17.19	17.99	18.3
Activation_Gibbs_energy_of_unfolding,_pH9.0_(Yutani_et_al.,_1987)	18.56	0	18.24	17.94	17.84	18.51	17.97	18.57	18.64	19.21	19.01	18.36	18.49	17.95	18.77	18.06	17.71	16.87	18.23	18.98
Dependence_of_partition_coefficient_on_ionic_strength_(Zaslavsky_et_al.,_1982)	-0.15	-0.09	-0.2	-0.36	0	-0.18	-0.41	-0.19	0	-0.09	-0.1	-0.06	-0.11	0	-0.18	-0.2	-0.17	0.28	0	-0.13
Hydrophobicity_(Zimmerman_et_al.,_1968)	0.83	0.83	0.09	0.64	1.48	0	0.65	0.1	1.1	3.07	2.52	1.6	1.4	2.75	2.7	0.14	0.54	0.31	2.97	1.79
Bulkiness_(Zimmerman_et_al.,_1968)	11.5	14.28	12.82	11.68	13.46	14.45	13.57	3.4	13.69	21.4	21.4	15.71	16.25	19.8	17.43	9.47	15.77	21.67	18.03	21.57
Polarity_(Zimmerman_et_al.,_1968)	0	52	3.38	49.7	1.48	3.53	49.9	0	51.6	0.13	0.13	49.5	1.43	0.35	1.58	1.67	1.66	2.1	1.61	0.13
Isoelectric_point_(Zimmerman_et_al.,_1968)	6	10.76	5.41	2.77	5.05	5.65	3.22	5.97	7.59	6.02	5.98	9.74	5.74	5.48	6.3	5.68	5.66	5.89	5.66	5.96
RF_rank_(Zimmerman_et_al.,_1968)	9.9	4.6	5.4	2.8	2.8	9	3.2	5.6	8.2	17.1	17.6	3.5	14.9	18.8	14.8	6.9	9.5	17.1	15	14.3
Normalized_positional_residue_frequency_at_helix_termini_N4'(Aurora-Rose,_1998)	0.94	1.15	0.79	1.19	0.6	0.94	1.41	1.18	1.15	1.07	0.95	1.03	0.88	1.06	1.18	0.69	0.87	0.91	1.04	0.9
Normalized_positional_residue_frequency_at_helix_termini_N"'_(Aurora-Rose,_1998)	0.98	1.14	1.05	1.05	0.41	0.9	1.04	1.25	1.01	0.88	0.8	1.06	1.12	1.12	1.31	1.02	0.8	0.9	1.12	0.87
Normalized_positional_residue_frequency_at_helix_termini_N"_(Aurora-Rose,_1998)	1.05	0.81	0.91	1.39	0.6	0.87	1.11	1.26	1.43	0.95	0.96	0.97	0.99	0.95	1.05	0.96	1.03	1.06	0.94	0.62
Normalized_positional_residue_frequency_at_helix_termini_N'(Aurora-Rose,_1998)	0.75	0.9	1.24	1.72	0.66	1.08	1.1	1.14	0.96	0.8	1.01	0.66	1.02	0.88	1.33	1.2	1.13	0.68	0.8	0.58
Normalized_positional_residue_frequency_at_helix_termini_Nc_(Aurora-Rose,_1998)	0.67	0.76	1.28	1.58	0.37	1.05	0.94	0.98	0.83	0.78	0.79	0.84	0.98	0.96	1.12	1.25	1.41	0.94	0.82	0.67
Normalized_positional_residue_frequency_at_helix_termini_N1_(Aurora-Rose,_1998)	1.1	1.05	0.72	1.14	0.26	1.31	2.3	0.55	0.83	1.06	0.84	1.08	0.9	0.9	1.67	0.81	0.77	1.26	0.99	0.76
Normalized_positional_residue_frequency_at_helix_termini_N2_(Aurora-Rose,_1998)	1.39	0.95	0.67	1.64	0.52	1.6	2.07	0.65	1.36	0.64	0.91	0.8	1.1	1	0.94	0.69	0.92	1.1	0.73	0.7
Normalized_positional_residue_frequency_at_helix_termini_N3_(Aurora-Rose,_1998)	1.43	1.33	0.55	0.9	0.52	1.43	1.7	0.56	0.66	1.18	1.52	0.82	1.68	1.1	0.15	0.61	0.75	1.68	0.65	1.14
Normalized_positional_residue_frequency_at_helix_termini_N4_(Aurora-Rose,_1998)	1.55	1.39	0.6	0.61	0.59	1.43	1.34	0.37	0.89	1.47	1.36	1.27	2.13	1.39	0.03	0.44	0.65	1.1	0.93	1.18
Normalized_positional_residue_frequency_at_helix_termini_N5_(Aurora-Rose,_1998)	1.8	1.73	0.73	0.9	0.55	0.97	1.73	0.32	0.46	1.09	1.47	1.24	1.64	0.96	0.15	0.67	0.7	0.68	0.91	0.81
Normalized_positional_residue_frequency_at_helix_termini_C5_(Aurora-Rose,_1998)	1.52	1.49	0.58	1.04	0.26	1.41	1.76	0.3	0.83	1.25	1.26	1.1	1.14	1.14	0.44	0.66	0.73	0.68	1.04	1.03
Normalized_positional_residue_frequency_at_helix_termini_C4_(Aurora-Rose,_1998)	1.49	1.41	0.67	0.94	0.37	1.52	1.55	0.29	0.96	1.04	1.4	1.17	1.84	0.86	0.2	0.68	0.79	1.52	1.06	0.94
Normalized_positional_residue_frequency_at_helix_termini_C3_(Aurora-Rose,_1998)	1.73	1.24	0.7	0.68	0.63	0.88	1.16	0.32	0.76	1.15	1.8	1.22	2.21	1.35	0.07	0.65	0.46	1.57	1.1	0.94
Normalized_positional_residue_frequency_at_helix_termini_C2_(Aurora-Rose,_1998)	1.33	1.39	0.64	0.6	0.44	1.37	1.43	0.2	1.02	1.58	1.63	1.71	1.76	1.22	0.07	0.42	0.57	1	1.02	1.08
Normalized_positional_residue_frequency_at_helix_termini_C1_(Aurora-Rose,_1998)	1.87	1.66	0.7	0.91	0.33	1.24	1.88	0.33	0.89	0.9	1.65	1.63	1.35	0.67	0.03	0.71	0.5	1	0.73	0.51
Normalized_positional_residue_frequency_at_helix_termini_Cc_(Aurora-Rose,_1998)	1.19	1.45	1.33	0.72	0.44	1.43	1.27	0.74	1.55	0.61	1.36	1.45	1.35	1.2	0.1	1.02	0.82	0.58	1.06	0.46
Normalized_positional_residue_frequency_at_helix_termini_C'_(Aurora-Rose,_1998)	0.77	1.11	1.39	0.79	0.44	0.95	0.92	2.74	1.65	0.64	0.66	1.19	0.74	1.04	0.66	0.64	0.82	0.58	0.93	0.53
Normalized_positional_residue_frequency_at_helix_termini_C"_(Aurora-Rose,_1998)	0.93	0.96	0.82	1.15	0.67	1.02	1.07	1.08	1.4	1.14	1.16	1.27	1.11	1.05	1.01	0.71	0.84	1.06	1.15	0.74
Normalized_positional_residue_frequency_at_helix_termini_C"'_(Aurora-Rose,_1998)	1.09	1.29	1.03	1.17	0.26	1.08	1.31	0.97	0.88	0.97	0.87	1.13	0.96	0.84	2.01	0.76	0.79	0.91	0.64	0.77
Normalized_positional_residue_frequency_at_helix_termini_C4'_(Aurora-Rose,_1998)	0.71	1.09	0.95	1.43	0.65	0.87	1.19	1.07	1.13	1.05	0.84	1.1	0.8	0.95	1.7	0.65	0.09	1.25	0.85	1.12
Delta_G_values_for_the_peptides_extrapolated_to_0_M_urea_(O'Neil-DeGrado,_1990)	13.4	13.3	12	11.7	11.6	12.8	12.2	11.3	11.6	12	13	13	12.8	12.1	6.5	12.2	11.7	12.4	12.1	11.9
Helix_formation_parameters_(delta_delta_G)_(O'Neil-DeGrado,_1990)	-0.77	-0.68	-0.07	-0.15	-0.23	-0.33	-0.27	0	-0.06	-0.23	-0.62	-0.65	-0.5	-0.41	3	-0.35	-0.11	-0.45	-0.17	-0.14
Normalized_flexibility_parameters_(B-values),_average_(Vihinen_et_al.,_1994)	0.98	1.01	1.05	1.07	0.91	1.04	1.09	1.03	0.95	0.93	0.94	1.1	0.95	0.92	1.05	1.05	1	0.9	0.93	0.93
Normalized_flexibility_parameters_(B-values)_for_each_residue_surrounded_by_none_rigid_neighbours_(Vihinen_et_al.,_1994)	1.32	1.31	1.38	1.37	1.2	1.34	1.38	1.38	1.28	1.24	1.23	1.37	1.27	1.25	1.34	1.38	1.32	1.19	1.2	1.24
Normalized_flexibility_parameters_(B-values)_for_each_residue_surrounded_by_one_rigid_neighbours_(Vihinen_et_al.,_1994)	0.99	1.03	1.02	1.02	0.94	1.04	1.05	1.02	0.97	0.98	0.98	1.03	0.96	0.93	1.05	1.03	1	0.94	0.98	0.97
Normalized_flexibility_parameters_(B-values)_for_each_residue_surrounded_by_two_rigid_neighbours_(Vihinen_et_al.,_1994)	0.78	0.81	0.8	0.82	0.79	0.82	0.83	0.78	0.78	0.78	0.78	0.83	0.81	0.77	0.81	0.81	0.8	0.8	0.79	0.78
Free_energy_in_alpha-helical_conformation_(Munoz-Serrano,_1994)	0.42	0.5	0.91	0.87	0.88	0.59	0.17	1.16	0.8	0.57	0.49	0.62	0.44	0.71	1.95	0.93	0.88	0.69	0.78	0.71
Free_energy_in_alpha-helical_region_(Munoz-Serrano,_1994)	0.62	0.75	1.09	0.93	1.11	0.77	0.68	1.36	1.03	0.88	0.74	0.78	0.74	0.97	1.78	0.97	1.05	0.91	1.01	0.94
Free_energy_in_beta-strand_conformation_(Munoz-Serrano,_1994)	1.08	0.98	1.2	1.27	0.73	1.05	1.09	1.1	0.91	0.58	0.79	1.03	0.81	0.69	1.41	0.99	0.78	0.76	0.67	0.55
Free_energy_in_beta-strand_region_(Munoz-Serrano,_1994)	0.98	0.78	0.92	1.04	0.57	0.86	0.96	1.41	0.72	0.5	0.77	0.84	0.73	0.59	2.61	0.78	0.57	0.67	0.56	0.44
Free_energy_in_beta-strand_region_(Munoz-Serrano,_1994)	1.4	1.23	1.61	1.89	1.14	1.33	1.42	2.06	1.25	1.02	1.33	1.34	1.12	1.07	3.9	1.2	0.99	1.1	0.98	0.87
Free_energies_of_transfer_of_AcWl-X-LL_peptides_from_bilayer_interface_to_water_(Wimley-White,_1996)	4.08	3.91	3.83	3.02	4.49	3.67	2.23	4.24	4.08	4.52	4.81	3.77	4.48	5.38	3.8	4.12	4.11	6.1	5.19	4.18
Thermodynamic_beta_sheet_propensity_(Kim-Berg,_1993)	-0.35	-0.44	-0.38	-0.41	-0.47	-0.4	-0.41	0	-0.46	-0.56	-0.48	-0.41	-0.46	-0.55	-0.23	-0.39	-0.48	-0.48	-0.5	-0.53
Turn_propensity_scale_for_transmembrane_helices_(Monne_et_al.,_1999)	0.5	1.7	1.7	1.6	0.6	1.6	1.6	1.3	1.6	0.6	0.4	1.6	0.5	0.4	1.7	0.7	0.4	0.7	0.6	0.5
Alpha_helix_propensity_of_position_44_in_T4_lysozyme_(Blaber_et_al.,_1993)	0.96	0.77	0.39	0.42	0.42	0.8	0.53	0	0.57	0.84	0.92	0.73	0.86	0.59	-2.5	0.53	0.54	0.58	0.72	0.63
p-Values_of_mesophilic_proteins_based_on_the_distributions_of_B_values_(Parthasarathy-Murthy,_2000)	0.34	0.35	0.41	0.43	0.32	0.4	0.41	0.39	0.31	0.3	0.29	0.43	0.29	0.29	0.43	0.42	0.36	0.27	0.22	0.31
p-Values_of_thermophilic_proteins_based_on_the_distributions_of_B_values_(Parthasarathy-Murthy,_2000)	0.32	0.33	0.38	0.42	0.2	0.44	0.51	0.37	0.3	0.31	0.34	0.45	0.31	0.31	0.35	0.38	0.34	0.29	0.29	0.29
Distribution_of_amino_acid_residues_in_the_18_non-redundant_families_of_thermophilic_proteins_(Kumar_et_al.,_2000)	8.9	4.6	4.4	6.3	0.6	2.8	6.9	9.4	2.2	7	7.4	6.1	2.3	3.3	4.2	4	5.7	1.3	4.5	8.2
Distribution_of_amino_acid_residues_in_the_18_non-redundant_families_of_mesophilic_proteins_(Kumar_et_al.,_2000)	9.2	3.6	5.1	6	1	2.9	6	9.4	2.1	6	7.7	6.5	2.4	3.4	4.2	5.5	5.7	1.2	3.7	8.2
Distribution_of_amino_acid_residues_in_the_alpha-helices_in_thermophilic_proteins_(Kumar_et_al.,_2000)	14.1	5.5	3.2	5.7	0.1	3.7	8.8	4.1	2	7.1	9.1	7.7	3.3	5	0.7	3.9	4.4	1.2	4.5	5.9
Distribution_of_amino_acid_residues_in_the_alpha-helices_in_mesophilic_proteins_(Kumar_et_al.,_2000)	13.4	3.9	3.7	4.6	0.8	4.8	7.8	4.6	3.3	6.5	10.6	7.5	3	4.5	1.3	3.8	4.6	1	3.3	7.1
Side-chain_contribution_to_protein_stability_(kJ/mol)_(Takano-Yutani,_2001)	9.8	7.3	3.6	4.9	3	2.4	4.4	0	11.9	17.2	17	10.5	11.9	23	15	2.6	6.9	24.2	17.2	15.3
Propensity_of_amino_acids_within_pi-helices_(Fodje-Al-Karadaghi,_2002)	0.7	0.95	1.47	0.87	1.17	0.73	0.96	0.64	1.39	1.29	1.44	0.91	0.91	1.34	0.12	0.84	0.74	1.8	1.68	1.2
Hydropathy_scale_based_on_self-information_values_in_the_two-state_model_(5%_accessibility)_(Naderi-Manesh_et_al.,_2001)	58	-184	-93	-97	116	-139	-131	-11	-73	107	95	-24	78	92	-79	-34	-7	59	-11	100
Hydropathy_scale_based_on_self-information_values_in_the_two-state_model_(9%_accessibility)_(Naderi-Manesh_et_al.,_2001)	51	-144	-84	-78	137	-128	-115	-13	-55	106	103	-205	73	108	-79	-26	-3	69	11	108
Hydropathy_scale_based_on_self-information_values_in_the_two-state_model_(16%_accessibility)_(Naderi-Manesh_et_al.,_2001)	41	-109	-74	-47	169	-104	-90	-18	-35	104	103	-148	77	128	-81	-31	10	102	36	116
Hydropathy_scale_based_on_self-information_values_in_the_two-state_model_(20%_accessibility)_(Naderi-Manesh_et_al.,_2001)	32	-95	-73	-29	182	-95	-74	-22	-25	106	104	-124	82	132	-82	-34	20	118	44	113
Hydropathy_scale_based_on_self-information_values_in_the_two-state_model_(25%_accessibility)_(Naderi-Manesh_et_al.,_2001)	24	-79	-76	0	194	-87	-57	-28	-31	102	103	-9	90	131	-85	-36	34	116	43	111
Hydropathy_scale_based_on_self-information_values_in_the_two-state_model_(36%_accessibility)_(Naderi-Manesh_et_al.,_2001)	5	-57	-77	45	224	-67	-8	-47	-50	83	82	-38	83	117	-103	-41	79	130	27	117
Hydropathy_scale_based_on_self-information_values_in_the_two-state_model_(50%_accessibility)_(Naderi-Manesh_et_al.,_2001)	-2	-41	-97	248	329	-37	117	-66	-70	28	36	115	62	120	-132	-52	174	179	-7	114
Averaged_turn_propensities_in_a_transmembrane_helix_(Monne_et_al.,_1999)	0.4	1.5	1.6	15	0.7	1.4	1.3	1.1	1.4	0.5	0.3	1.4	0.5	0.3	1.6	0.9	0.7	0.9	0.9	0.4
Alpha-helix_propensity_derived_from_designed_sequences_(Koehl-Levitt,_1999)	-0.04	-0.3	0.25	0.27	0.57	-0.02	-0.33	1.24	-0.11	-0.26	-0.38	-0.18	-0.09	-0.01	0	0.15	0.39	0.21	0.05	-0.06
Beta-sheet_propensity_derived_from_designed_sequences_(Koehl-Levitt,_1999)	-0.12	0.34	1.05	1.12	-0.63	1.67	0.91	0.76	1.34	-0.77	0.15	0.29	-0.71	-0.67	0	1.45	-0.7	-0.14	-0.49	-0.7
Composition_of_amino_acids_in_extracellular_proteins_(percent)_(Cedano_et_al.,_1997)	8.6	4.2	4.6	4.9	2.9	4	5.1	7.8	2.1	4.6	8.8	6.3	2.5	3.7	4.9	7.3	6	1.4	3.6	6.7
Composition_of_amino_acids_in_anchored_proteins_(percent)_(Cedano_et_al.,_1997)	7.6	5	4.4	5.2	2.2	4.1	6.2	6.9	2.1	5.1	9.4	5.8	2.1	4	5.4	7.2	6.1	1.4	3.2	6.7
Composition_of_amino_acids_in_membrane_proteins_(percent)_(Cedano_et_al.,_1997)	8.1	4.6	3.7	3.8	2	3.1	4.6	7	2	6.7	11	4.4	2.8	5.6	4.7	7.3	5.6	1.8	3.3	7.7
Composition_of_amino_acids_in_intracellular_proteins_(percent)_(Cedano_et_al.,_1997)	7.9	4.9	4	5.5	1.9	4.4	7.1	7.1	2.1	5.2	8.6	6.7	2.4	3.9	5.3	6.6	5.3	1.2	3.1	6.8
Composition_of_amino_acids_in_nuclear_proteins_(percent)_(Cedano_et_al.,_1997)	8.3	8.7	3.7	4.7	1.6	4.7	6.5	6.3	2.1	3.7	7.4	7.9	2.3	2.7	6.9	8.8	5.1	0.7	2.4	5.3
Surface_composition_of_amino_acids_in_intracellular_proteins_of_thermophiles_(percent)_(Fukuchi-Nishikawa,_2001)	4.47	8.48	3.89	7.05	0.29	2.87	16.56	8.29	1.74	3.3	5.06	12.98	1.71	2.32	5.41	4.27	3.83	0.67	2.75	4.05
Surface_composition_of_amino_acids_in_intracellular_proteins_of_mesophiles_(percent)_(Fukuchi-Nishikawa,_2001)	6.77	6.87	5.5	8.57	0.31	5.24	12.93	7.95	2.8	2.72	4.43	10.2	1.87	1.92	4.79	5.41	5.36	0.54	2.26	3.57
Surface_composition_of_amino_acids_in_extracellular_proteins_of_mesophiles_(percent)_(Fukuchi-Nishikawa,_2001)	7.43	4.51	9.12	8.71	0.42	5.42	5.86	9.4	1.49	1.76	2.74	9.67	0.6	1.18	5.6	9.6	8.95	1.18	3.26	3.1
Surface_composition_of_amino_acids_in_nuclear_proteins_(percent)_(Fukuchi-Nishikawa,_2001)	5.22	7.3	6.06	7.91	1.01	6	10.66	5.81	2.27	2.36	4.52	12.68	1.85	1.68	5.7	6.99	5.16	0.56	2.16	4.1
Interior_composition_of_amino_acids_in_intracellular_proteins_of_thermophiles_(percent)_(Fukuchi-Nishikawa,_2001)	9.88	3.71	2.35	3.5	1.12	1.66	4.02	6.88	1.88	10.08	13.21	3.39	2.44	5.27	3.8	4.1	4.98	1.11	4.07	12.53
Interior_composition_of_amino_acids_in_intracellular_proteins_of_mesophiles_(percent)_(Fukuchi-Nishikawa,_2001)	10.98	3.26	2.85	3.37	1.47	2.3	3.51	7.48	2.2	9.74	12.79	2.54	3.1	4.97	3.42	4.93	5.55	1.28	3.55	10.69
Interior_composition_of_amino_acids_in_extracellular_proteins_of_mesophiles_(percent)_(Fukuchi-Nishikawa,_2001)	9.95	3.05	4.84	4.46	1.3	2.64	2.58	8.87	1.99	7.73	9.66	2	2.45	5.41	3.2	6.03	5.62	2.6	6.15	9.46
Interior_composition_of_amino_acids_in_nuclear_proteins_(percent)_(Fukuchi-Nishikawa,_2001)	8.26	2.8	2.54	2.8	2.67	2.86	2.67	5.62	1.98	8.95	16.46	1.89	2.67	7.32	3.3	6	5	2.01	3.96	10.24
Entire_chain_composition_of_amino_acids_in_intracellular_proteins_of_thermophiles_(percent)_(Fukuchi-Nishikawa,_2001)	7.39	5.91	3.06	5.14	0.74	2.22	9.8	7.53	1.82	6.96	9.45	7.81	2.1	3.91	4.54	4.18	4.45	0.9	3.46	8.62
Entire_chain_composition_of_amino_acids_in_intracellular_proteins_of_mesophiles_(percent)_(Fukuchi-Nishikawa,_2001)	9.07	4.9	4.05	5.73	0.95	3.63	7.77	7.69	2.47	6.56	9	6.01	2.54	3.59	4.04	5.15	5.46	0.95	2.96	7.47
Entire_chain_composition_of_amino_acids_in_extracellular_proteins_of_mesophiles_(percent)_(Fukuchi-Nishikawa,_2001)	8.82	3.71	6.77	6.38	0.9	3.89	4.05	9.11	1.77	5.05	6.54	5.45	1.62	3.51	4.28	7.64	7.12	1.96	4.85	6.6
Entire_chain_compositino_of_amino_acids_in_nuclear_proteins_(percent)_(Fukuchi-Nishikawa,_2001)	6.65	5.17	4.4	5.5	1.79	4.52	6.89	5.72	2.13	5.47	10.15	7.59	2.24	4.34	4.56	6.52	5.08	1.24	3.01	7
Amphiphilicity_index_(Mitaku_et_al.,_2002)	0	2.45	0	0	0	1.25	1.27	0	1.45	0	0	3.67	0	0	0	0	0	6.93	5.06	0
Volumes_including_the_crystallographic_waters_using_the_ProtOr_(Tsai_et_al.,_1999)	89.3	190.3	122.4	114.4	102.5	146.9	138.8	63.8	157.5	163	163.1	165.1	165.8	190.8	121.6	94.2	119.6	226.4	194.6	138.2
Volumes_not_including_the_crystallographic_waters_using_the_ProtOr_(Tsai_et_al.,_1999)	90	194	124.7	117.3	103.3	149.4	142.2	64.9	160	163.9	164	167.3	167	191.9	122.9	95.4	121.5	228.2	197	139
Electron-ion_interaction_potential_values_(Cosic,_1994)	0.04	0.1	0	0.13	0.08	0.08	0.01	0.01	0.02	0	0	0.04	0.08	0.09	0.02	0.08	0.09	0.05	0.05	0.01
Hydrophobicity_scales_(Ponnuswamy,_1993)	0.85	0.2	-0.48	-1.1	2.1	-0.42	-0.79	0	0.22	3.14	1.99	-1.19	1.42	1.69	-1.14	-0.52	-0.08	1.76	1.37	2.53
Hydrophobicity_coefficient_in_RP-HPLC,_C18_with_0.1%TFA/MeCN/H2O_(Wilce_et_al._1995)	0.06	-0.85	0.25	-0.2	0.49	0.31	-0.1	0.21	-2.24	3.48	3.5	-1.62	0.21	4.8	0.71	-0.62	0.65	2.29	1.89	1.59
Hydrophobicity_coefficient_in_RP-HPLC,_C8_with_0.1%TFA/MeCN/H2O_(Wilce_et_al._1995)	2.62	1.26	-1.27	-2.84	0.73	-1.69	-0.45	-1.15	-0.74	4.38	6.57	-2.78	-3.12	9.14	-0.12	-1.39	1.81	5.91	1.39	2.3
Hydrophobicity_coefficient_in_RP-HPLC,_C4_with_0.1%TFA/MeCN/H2O_(Wilce_et_al._1995)	-1.64	-3.28	0.83	0.7	9.3	-0.04	1.18	-1.85	7.17	3.02	0.83	-2.36	4.26	-1.36	3.12	1.59	2.31	2.61	2.37	0.52
Hydrophobicity_coefficient_in_RP-HPLC,_C18_with_0.1%TFA/2-PrOH/MeCN/H2O_(Wilce_et_al._1995)	-2.34	1.6	2.81	-0.48	5.03	0.16	1.3	-1.06	-3	7.26	1.09	1.56	0.62	2.57	-0.15	1.93	0.19	3.59	-2.58	2.06
Hydrophilicity_scale_(Kuhn_et_al.,_1995)	0.78	1.58	1.2	1.35	0.55	1.19	1.45	0.68	0.99	0.47	0.56	1.1	0.66	0.47	0.69	1	1.05	0.7	1	0.51
Retention_coefficient_at_pH_2_(Guo_et_al.,_1986)	25	-7	-7	2	32	0	14	-2	-26	91	100	-26	68	100	25	-2	7	109	56	62
Modified_Kyte-Doolittle_hydrophobicity_scale_(Juretic_et_al.,_1998)	1.1	-5.1	-3.5	-3.6	2.5	-3.68	-3.2	-0.64	-3.2	4.5	3.8	-4.11	1.9	2.8	-1.9	-0.5	-0.7	-0.46	-1.3	4.2
Interactivity_scale_obtained_from_the_contact_matrix_(Bastolla_et_al.,_2005)	0.14	0.04	-0.03	-0.12	0.27	0.03	-0.05	-0.05	0.05	0.42	0.43	-0.01	0.17	0.41	0	-0.04	0.06	0.24	0.32	0.41
Interactivity_scale_obtained_by_maximizing_the_mean_of_correlation_coefficient_over_single-domain_globular_proteins_(Bastolla_et_al.,_2005)	0.07	0.04	-0.04	-0.06	0.36	0.01	-0.03	-0.06	0.09	0.38	0.38	-0.01	0.16	0.42	-0.05	-0.03	0.02	0.41	0.31	0.29
Interactivity_scale_obtained_by_maximizing_the_mean_of_correlation_coefficient_over_pairs_of_sequences_sharing_the_TIM_barrel_fold_(Bastolla_et_al.,_2005)	0.15	-0.01	0.04	0	0.32	0.02	-0.06	0.02	0.13	0.42	0.39	-0.02	0.22	0.35	0.08	0	0.15	0.27	0.3	0.4
Linker_propensity_index_(Suyama-Ohara,_2003)	-0.06	0	0.03	0.02	0.45	-0.07	-0.13	0.33	0.2	0.06	0.14	-0.11	0.28	0.24	-0.48	-0.18	-0.16	0.56	0.32	-0.05
Knowledge-based_membrane-propensity_scale_from_1D_Helix_in_MPtopo_databases_(Punta-Maritan,_2003)	-0.17	0.37	0.18	0.37	-0.06	0.26	0.15	0.01	-0.02	-0.28	-0.28	0.32	-0.26	-0.41	0.13	0.05	0.02	-0.15	-0.09	-0.17
Knowledge-based_membrane-propensity_scale_from_3D_Helix_in_MPtopo_databases_(Punta-Maritan,_2003)	-0.15	0.32	0.22	0.41	-0.15	0.03	0.3	0.08	0.06	-0.29	-0.36	0.24	-0.19	-0.22	0.15	0.16	-0.08	-0.28	-0.03	-0.24
Linker_propensity_from_all_dataset_(George-Heringa,_2003)	0.96	1.14	0.94	0.92	0.78	1.05	1.05	0.84	1.01	0.92	1.09	0.94	1.03	1.12	1.3	0.95	1.02	0.9	1	0.96
Linker_propensity_from_1-linker_dataset_(George-Heringa,_2003)	0.97	1.13	0.99	0.89	0.97	1.09	1.05	0.85	0.95	0.93	1.11	0.95	0.92	1.12	1.36	0.93	1.02	0.88	0.9	0.92
Linker_propensity_from_2-linker_dataset_(George-Heringa,_2003)	0.94	1.14	0.9	0.86	0.69	0.92	1.14	0.89	1.11	0.99	1	0.95	1.08	1.11	1.27	0.96	1.02	0.97	1.16	0.96
Linker_propensity_from_3-linker_dataset_(George-Heringa,_2003)	1.04	1.07	0.83	0.97	0.5	1.11	0.99	0.74	1.03	0.85	1.19	0.98	1	0.98	1.33	0.98	0.99	0.96	1.12	1
Linker_propensity_from_small_dataset_(linker_length_is_less_than_six_residues)_(George-Heringa,_2003)	1.07	1.13	0.76	0.84	1.02	0.86	0.74	1.02	0.97	1.19	1.19	0.48	1.37	1.37	1.24	1.1	0.82	1.02	0.84	1.14
Linker_propensity_from_medium_dataset_(linker_length_is_between_six_and_14	0.99	1.13	0.87	0.92	0.64	1	1.05	0.79	1.05	0.95	1.11	1	1.09	1.12	1.31	0.91	0.99	0.94	1.09	0.96
Linker_propensity_from_long_dataset_(linker_length_is_greater_than_14	0.89	1.15	1.14	0.93	1.04	1.2	1.12	0.92	0.99	0.82	0.99	0.94	0.78	1.06	1.31	0.99	1.11	0.84	0.87	0.9
Linker_propensity_from_helical_(annotated_by_DSSP)_dataset_(George-Heringa,_2003)	1.09	1.24	0.93	0.92	0.66	1.12	1.2	0.7	1.01	0.91	1.28	1.01	1.17	1.09	0.8	0.89	0.83	0.98	1.08	0.91
Linker_propensity_from_non-helical_(annotated_by_DSSP)_dataset_(George-Heringa,_2003)	0.84	1.04	0.96	0.91	0.9	0.97	0.9	0.98	1.05	0.95	0.89	0.89	0.88	1.15	1.82	1	1.19	0.85	0.95	1
The_stability_scale_from_the_knowledge-based_atom-atom_potential_(Zhou-Zhou,_2004)	2.18	2.71	1.85	1.75	3.89	2.16	1.89	1.17	2.51	4.5	4.71	2.12	3.63	5.88	2.09	1.66	2.18	6.46	5.01	3.77
The_relative_stability_scale_extracted_from_mutation_experiments_(Zhou-Zhou,_2004)	1.79	3.2	2.83	2.33	2.22	2.37	2.52	0.7	3.06	4.59	4.72	2.5	3.91	4.84	2.45	1.82	2.45	5.64	4.46	3.67
Buriability_(Zhou-Zhou,_2004)	13.4	8.5	7.6	8.2	22.6	8.5	7.3	7	11.3	20.3	20.8	6.1	15.7	23.9	9.9	8.2	10.3	24.5	19.5	19.5
Linker_index_(Bae_et_al.,_2005)	0.02	-0.08	-0.08	-0.13	0.57	-0.11	-0.18	-0.04	0.16	0.28	0.25	-0.21	0.02	0.36	-0.42	-0.16	-0.07	0.38	0.25	0.18
Mean_volumes_of_residues_buried_in_protein_interiors_(Harpaz_et_al.,_1994)	90.1	192.8	127.5	117.1	113.2	149.4	140.8	63.8	159.3	164.9	164.6	170	167.7	193.5	123.1	94.2	120	197.1	231.7	139.1
Average_volumes_of_residues_(Pontius_et_al.,_1996)	91.5	196.1	138.3	135.2	114.4	156.4	154.6	67.5	163.2	162.6	163.4	162.5	165.9	198.8	123.4	102	126	209.8	237.2	138.4
Hydrostatic_pressure_asymmetry_index,_PAI_(Di_Giulio,_2005)	1.08	1.36	1.06	1.29	0.75	0.73	1.12	1.35	0.99	0.93	1.05	1.11	0.97	0.87	0.82	1.34	0.87	0.67	0.53	1.13
Hydrophobicity_index_(Wolfenden_et_al.,_1979)	1.12	-2.55	-0.83	-0.83	0.59	-0.78	-0.92	1.2	-0.93	1.16	1.18	-0.8	0.55	0.67	0.54	-0.05	-0.02	-0.19	-0.23	1.13
Average_internal_preferences_(Olsen,_1980)	1.38	0	0.37	0.52	1.43	0.22	0.71	1.34	0.66	2.32	1.47	0.15	1.78	1.72	0.85	0.86	0.89	0.82	0.47	1.99
Hydrophobicity-related_index_(Kidera_et_al.,_1985)	-0.27	1.87	0.81	0.81	-1.05	1.1	1.17	-0.16	0.28	-0.77	-1.1	1.7	-0.73	-1.43	-0.75	0.42	0.63	-1.57	-0.56	-0.4
Apparent_partition_energies_calculated_from_Wertz-Scheraga_index_(Guy,_1985)	0.05	0.12	0.29	0.41	-0.84	0.46	0.38	0.31	-0.41	-0.69	-0.62	0.57	-0.38	-0.45	0.46	0.12	0.38	-0.98	-0.25	-0.46
Apparent_partition_energies_calculated_from_Janin_index_(Guy,_1985)	-0.31	1.3	0.49	0.58	-0.87	0.7	0.68	-0.33	0.13	-0.66	-0.53	1.79	-0.38	-0.45	0.34	0.1	0.21	-0.27	0.4	-0.62
Apparent_partition_energies_calculated_from_Chothia_index_(Guy,_1985)	-0.27	2	0.61	0.5	-0.23	1	0.33	-0.22	0.37	-0.8	-0.44	1.17	-0.31	-0.55	0.36	0.17	0.18	0.05	0.48	-0.65
Weights_from_the_IFH_scale_(Jacobs-White,_1989)	0.18	-5.4	-1.3	-2.36	0.27	-1.22	-2.1	0.09	-1.48	0.37	0.41	-2.53	0.44	0.5	-0.2	-0.4	-0.34	-0.01	-0.08	0.32
Hydrophobicity_index,_3.0_pH_(Cowan-Whittaker,_1990)	0.42	-1.56	-1.03	-0.51	0.84	-0.96	-0.37	0	-2.28	1.81	1.8	-2.03	1.18	1.74	0.86	-0.64	-0.26	1.46	0.51	1.34
Scaled_side_chain_hydrophobicity_values_(Black-Mould,_1991)	0.62	0	0.24	0.03	0.68	0.25	0.04	0.5	0.17	0.94	0.94	0.28	0.74	1	0.71	0.36	0.45	0.88	0.88	0.83
Hydrophobicity_scale_from_native_protein_structures_(Casari-Sippl,_1992)	0.2	-0.7	-0.5	-1.4	1.9	-1.1	-1.3	-0.1	0.4	1.4	0.5	-1.6	0.5	1	-1	-0.7	-0.4	1.6	0.5	0.7
NNEIG_index_(Cornette_et_al.,_1987)	50.76	48.66	45.8	43.17	58.74	46.09	43.48	50.27	49.33	57.3	53.89	42.92	52.75	53.45	45.39	47.24	49.26	53.59	51.79	56.12
SWEIG_index_(Cornette_et_al.,_1987)	-0.41	-0.58	-0.92	-1.31	0.16	-0.91	-1.22	-0.68	-0.63	1.24	1.22	-0.67	1.02	1.94	-0.5	-0.56	-0.29	0.51	1.7	0.9
PRIFT_index_(Cornette_et_al.,_1987)	-0.96	0.75	-1.94	-5.68	4.54	-5.3	-3.86	-1.28	-0.62	5.54	6.81	-5.62	4.76	5.06	-4.47	-1.92	-3.99	0.21	3.34	5.39
PRILS_index_(Cornette_et_al.,_1987)	-0.26	0.08	-0.46	-1.3	0.83	-0.83	-0.73	-0.4	-0.18	1.1	1.52	-1.01	1.09	1.09	-0.62	-0.55	-0.71	-0.13	0.69	1.15
ALTFT_index_(Cornette_et_al.,_1987)	-0.73	-1.03	-5.29	-6.13	0.64	-0.96	-2.9	-2.67	3.03	5.04	4.91	-5.99	3.34	5.2	-4.32	-3	-1.91	0.51	2.87	3.98
ALTLS_index_(Cornette_et_al.,_1987)	-1.35	-3.89	-10.96	-11.88	4.37	-1.34	-4.56	-5.82	6.54	10.93	9.88	-11.92	7.47	11.35	-10.86	-6.21	-4.83	1.8	7.61	8.2
TOTFT_index_(Cornette_et_al.,_1987)	-0.56	-0.26	-2.87	-4.31	1.78	-2.31	-2.35	-1.35	0.81	3.83	4.09	-4.08	3.11	3.67	-3.22	-1.85	-1.97	-0.11	2.17	3.31
TOTLS_index_(Cornette_et_al.,_1987)	1.37	1.33	6.29	8.93	-4.47	3.88	4.04	3.39	-1.65	-7.92	-8.68	7.7	-7.13	-7.96	6.25	4.08	4.02	0.79	-4.73	-6.94
Relative_partition_energies_derived_by_the_Bethe_approximation_(Miyazawa-Jernigan,_1999)	-0.02	0.44	0.63	0.72	-0.96	0.56	0.74	0.38	0	-1.89	-2.29	1.01	-1.36	-2.22	0.47	0.55	0.25	-1.28	-0.88	-1.34
Optimized_relative_partition_energies_-_method_A_(Miyazawa-Jernigan,_1999)	0	0.07	0.1	0.12	-0.16	0.09	0.12	0.06	0	-0.31	-0.37	0.17	-0.22	-0.36	0.08	0.09	0.04	-0.21	-0.14	-0.22
Optimized_relative_partition_energies_-_method_B_(Miyazawa-Jernigan,_1999)	-0.03	0.09	0.13	0.17	-0.36	0.13	0.23	0.09	-0.04	-0.33	-0.38	0.32	-0.3	-0.34	0.2	0.1	0.01	-0.24	-0.23	-0.29
Optimized_relative_partition_energies_-_method_C_(Miyazawa-Jernigan,_1999)	-0.04	0.07	0.13	0.19	-0.38	0.14	0.23	0.09	-0.04	-0.34	-0.37	0.33	-0.3	-0.38	0.19	0.12	0.03	-0.33	-0.29	-0.29
Optimized_relative_partition_energies_-_method_D_(Miyazawa-Jernigan,_1999)	-0.02	0.08	0.1	0.19	-0.32	0.15	0.21	-0.02	-0.02	-0.28	-0.32	0.3	-0.25	-0.33	0.11	0.11	0.05	-0.27	-0.23	-0.23
Hydrophobicity_index_(Engelman_et_al.,_1986)	-1.6	12.3	4.8	9.2	-2	4.1	8.2	-1	3	-3.1	-2.8	8.8	-3.4	-3.7	0.2	-0.6	-1.2	-1.9	0.7	-2.6
Hydrophobicity_index_(Fasman,_1989)	-0.21	2.11	0.96	1.36	-6.04	1.52	2.3	0	-1.23	-4.81	-4.68	3.88	-3.66	-4.65	0.75	1.74	0.78	-3.32	-1.01	-3.5
GA_APV_OUT_(Heider,_Nov_2010)	0.999882	0.488403	0.198307	0.571602	0.0437704	0.203694	0.466747	0.132463	0.678839	0.444285	0.712821	0.838821	0.301135	0.461447	0.432628	0.825266	0.739753	0.73059	0.11156	0.0498886
GAD_(Heider_et_al.,_2011)	0.0956	0.8571	0.9697	0.193	0.2472	0.7865	0.5843	0.8036	0.9811	0.3265	0.8577	0.2695	0.6212	0.7062	0.7154	0.5001	0.2675	0.4322	0.3246	0.4513
