# Supplementary material for: A Meta-Analysis Based Method for Prioritizing Candidate Genes Involved in a Pre-specific Function
Source: Front Plant Sci. 2016 Dec 15;7:1914. doi: 10.3389/fpls.2016.01914 (PMC5156684; doi:10.3389/fpls.2016.01914)
Supplement: Table S3 — Significance estimation of 1012 features generated with different encoding schemes. [file Table3.XLSX]

## Sheet: significance level
Type	Group	Feature	p-value
Sequence	AAC	A	7.22126e-10
Sequence	AAC	R	0.0235268
Sequence	AAC	N	4.53584e-09
Sequence	AAC	D	1.78908e-09
Sequence	AAC	C	5.34518e-12
Sequence	AAC	E	3.35276e-16
Sequence	AAC	Q	1.57587e-26
Sequence	AAC	G	0.000341441
Sequence	AAC	H	0.239724
Sequence	AAC	I	2.16496e-45
Sequence	AAC	L	3.69767e-17
Sequence	AAC	K	0.0336193
Sequence	AAC	M	2.39668e-07
Sequence	AAC	F	7.13555e-40
Sequence	AAC	P	0.055173
Sequence	AAC	S	0.00255271
Sequence	AAC	T	0.00277128
Sequence	AAC	W	3.04864e-12
Sequence	AAC	Y	0.000455281
Sequence	AAC	V	7.07045e-14
Sequence	AAC	AA	4.30954e-10
Sequence	AAC	RA	0.000109424
Sequence	AAC	NA.	0.108397
Sequence	AAC	DA	4.03699e-07
Sequence	AAC	CA	0.000152936
Sequence	AAC	EA	2.80078e-05
Sequence	AAC	QA	1.20287e-07
Sequence	AAC	GA	0.141227
Sequence	AAC	HA	0.00705573
Sequence	AAC	IA	0.000157415
Sequence	AAC	LA	0.17086
Sequence	AAC	KA	0.000576717
Sequence	AAC	MA	0.987875
Sequence	AAC	FA	1.02733e-05
Sequence	AAC	PA	0.00290253
Sequence	AAC	SA	9.31006e-05
Sequence	AAC	TA	0.0137425
Sequence	AAC	WA	0.398232
Sequence	AAC	YA	0.90587
Sequence	AAC	VA	0.353422
Sequence	AAC	AR	0.000666498
Sequence	AAC	RR	0.179805
Sequence	AAC	NR	0.150107
Sequence	AAC	DR	0.00425446
Sequence	AAC	CR	5.05974e-15
Sequence	AAC	ER	0.0012049
Sequence	AAC	QR	0.00229471
Sequence	AAC	GR	0.00204073
Sequence	AAC	HR	0.946096
Sequence	AAC	IR	0.0637817
Sequence	AAC	LR	0.328365
Sequence	AAC	KR	3.67941e-05
Sequence	AAC	MR	0.00102559
Sequence	AAC	FR	2.33483e-05
Sequence	AAC	PR	0.66845
Sequence	AAC	SR	0.145483
Sequence	AAC	TR	0.00565329
Sequence	AAC	WR	0.0204683
Sequence	AAC	YR	0.302801
Sequence	AAC	VR	0.704317
Sequence	AAC	AN	0.0186375
Sequence	AAC	RN	0.946492
Sequence	AAC	NN	2.23e-06
Sequence	AAC	DN	0.000206999
Sequence	AAC	CN	0.408845
Sequence	AAC	EN	0.000166441
Sequence	AAC	QN	4.35253e-07
Sequence	AAC	GN	0.000684034
Sequence	AAC	HN	0.999598
Sequence	AAC	IN	0.700808
Sequence	AAC	LN	0.764379
Sequence	AAC	KN	0.463539
Sequence	AAC	MN	0.248168
Sequence	AAC	FN	0.0445471
Sequence	AAC	PN	0.405372
Sequence	AAC	SN	0.000405225
Sequence	AAC	TN	0.708328
Sequence	AAC	WN	0.264795
Sequence	AAC	YN	0.347845
Sequence	AAC	VN	0.0242489
Sequence	AAC	AD	0.00531263
Sequence	AAC	RD	0.21187
Sequence	AAC	ND	0.299956
Sequence	AAC	DD	0.0919096
Sequence	AAC	CD	0.33754
Sequence	AAC	ED	0.000886644
Sequence	AAC	QD	8.60677e-09
Sequence	AAC	GD	3.12845e-06
Sequence	AAC	HD	0.100429
Sequence	AAC	ID	0.0571011
Sequence	AAC	LD	0.0924319
Sequence	AAC	KD	0.301081
Sequence	AAC	MD	0.439359
Sequence	AAC	FD	0.00946602
Sequence	AAC	PD	0.00926661
Sequence	AAC	SD	3.26419e-05
Sequence	AAC	TD	0.000689002
Sequence	AAC	WD	0.402626
Sequence	AAC	YD	0.0379458
Sequence	AAC	VD	0.131933
Sequence	AAC	AC	0.201764
Sequence	AAC	RC	0.0302746
Sequence	AAC	NC	0.0541156
Sequence	AAC	DC	1.33876e-07
Sequence	AAC	CC	1.56463e-07
Sequence	AAC	EC	0.403251
Sequence	AAC	QC	0.0358598
Sequence	AAC	GC	3.39947e-07
Sequence	AAC	HC	7.85648e-12
Sequence	AAC	IC	7.78428e-13
Sequence	AAC	LC	4.70305e-11
Sequence	AAC	KC	0.878416
Sequence	AAC	MC	3.65977e-11
Sequence	AAC	FC	0.0308143
Sequence	AAC	PC	0.0519471
Sequence	AAC	SC	2.06e-07
Sequence	AAC	TC	2.02338e-25
Sequence	AAC	WC	4.21134e-08
Sequence	AAC	YC	0.0014351
Sequence	AAC	VC	0.0125394
Sequence	AAC	AE	9.05569e-14
Sequence	AAC	RE	0.00562191
Sequence	AAC	NE	0.00607979
Sequence	AAC	DE	0.0134292
Sequence	AAC	CE	0.364524
Sequence	AAC	EE	4.30176e-05
Sequence	AAC	QE	6.82833e-07
Sequence	AAC	GE	0.00222855
Sequence	AAC	HE	0.00593752
Sequence	AAC	IE	0.100862
Sequence	AAC	LE	0.0373743
Sequence	AAC	KE	0.0470503
Sequence	AAC	ME	0.282491
Sequence	AAC	FE	0.937701
Sequence	AAC	PE	0.0291432
Sequence	AAC	SE	5.25279e-07
Sequence	AAC	TE	0.0720911
Sequence	AAC	WE	0.871187
Sequence	AAC	YE	0.00682929
Sequence	AAC	VE	0.176305
Sequence	AAC	AQ	0.00138544
Sequence	AAC	RQ	5.19281e-10
Sequence	AAC	NQ	9.64e-07
Sequence	AAC	DQ	0.00363476
Sequence	AAC	CQ	0.0589516
Sequence	AAC	EQ	4.80716e-08
Sequence	AAC	QQ	1.96232e-10
Sequence	AAC	GQ	6.1466e-06
Sequence	AAC	HQ	2.31636e-08
Sequence	AAC	IQ	0.80559
Sequence	AAC	LQ	1.31832e-09
Sequence	AAC	KQ	0.000866663
Sequence	AAC	MQ	0.00015147
Sequence	AAC	FQ	0.584834
Sequence	AAC	PQ	1.56313e-07
Sequence	AAC	SQ	1.31872e-05
Sequence	AAC	TQ	0.000439202
Sequence	AAC	WQ	0.564257
Sequence	AAC	YQ	0.0851882
Sequence	AAC	VQ	1.29565e-05
Sequence	AAC	AG	0.00498333
Sequence	AAC	RG	0.203632
Sequence	AAC	NG	2.48235e-07
Sequence	AAC	DG	0.648298
Sequence	AAC	CG	0.0445571
Sequence	AAC	EG	0.0185338
Sequence	AAC	QG	0.0420529
Sequence	AAC	GG	0.051955
Sequence	AAC	HG	0.433873
Sequence	AAC	IG	5.50299e-07
Sequence	AAC	LG	0.952829
Sequence	AAC	KG	0.00014801
Sequence	AAC	MG	0.551122
Sequence	AAC	FG	0.00281797
Sequence	AAC	PG	0.00851293
Sequence	AAC	SG	3.78055e-08
Sequence	AAC	TG	0.233241
Sequence	AAC	WG	0.429901
Sequence	AAC	YG	0.139582
Sequence	AAC	VG	0.650819
Sequence	AAC	AH	7.95053e-05
Sequence	AAC	RH	0.207416
Sequence	AAC	NH	0.00262204
Sequence	AAC	DH	0.921288
Sequence	AAC	CH	2.46722e-05
Sequence	AAC	EH	0.312397
Sequence	AAC	QH	0.00315401
Sequence	AAC	GH	0.872465
Sequence	AAC	HH	0.24396
Sequence	AAC	IH	0.00703501
Sequence	AAC	LH	0.258616
Sequence	AAC	KH	0.0201941
Sequence	AAC	MH	0.429854
Sequence	AAC	FH	0.32784
Sequence	AAC	PH	0.713503
Sequence	AAC	SH	0.262306
Sequence	AAC	TH	0.600559
Sequence	AAC	WH	0.164305
Sequence	AAC	YH	0.489713
Sequence	AAC	VH	0.0412037
Sequence	AAC	AI	2.11038e-06
Sequence	AAC	RI	0.759188
Sequence	AAC	NI	0.227236
Sequence	AAC	DI	0.094004
Sequence	AAC	CI	2.59908e-23
Sequence	AAC	EI	0.628345
Sequence	AAC	QI	0.270277
Sequence	AAC	GI	6.04237e-06
Sequence	AAC	HI	0.000102799
Sequence	AAC	II	1.8711e-19
Sequence	AAC	LI	8.6388e-11
Sequence	AAC	KI	0.0647418
Sequence	AAC	MI	6.75402e-09
Sequence	AAC	FI	3.05554e-15
Sequence	AAC	PI	1.971e-06
Sequence	AAC	SI	6.68e-07
Sequence	AAC	TI	0.000106939
Sequence	AAC	WI	1.3079e-10
Sequence	AAC	YI	5.33904e-11
Sequence	AAC	VI	1.35414e-20
Sequence	AAC	AL	0.00688816
Sequence	AAC	RL	0.00471319
Sequence	AAC	NL	0.00158578
Sequence	AAC	DL	0.0289539
Sequence	AAC	CL	5.91235e-12
Sequence	AAC	EL	4e-08
Sequence	AAC	QL	3.80226e-09
Sequence	AAC	GL	0.164698
Sequence	AAC	HL	0.709903
Sequence	AAC	IL	1.6077e-14
Sequence	AAC	LL	2.38379e-17
Sequence	AAC	KL	0.000188675
Sequence	AAC	ML	5.61883e-09
Sequence	AAC	FL	3.94375e-23
Sequence	AAC	PL	0.116284
Sequence	AAC	SL	9.56937e-05
Sequence	AAC	TL	0.021958
Sequence	AAC	WL	3.75162e-09
Sequence	AAC	YL	0.880087
Sequence	AAC	VL	3.73879e-12
Sequence	AAC	AK	0.0267354
Sequence	AAC	RK	0.0356261
Sequence	AAC	NK	0.0553622
Sequence	AAC	DK	0.994657
Sequence	AAC	CK	9.17443e-07
Sequence	AAC	EK	0.644192
Sequence	AAC	QK	0.00389154
Sequence	AAC	GK	0.689476
Sequence	AAC	HK	0.368127
Sequence	AAC	IK	0.359849
Sequence	AAC	LK	0.046023
Sequence	AAC	KK	0.00582831
Sequence	AAC	MK	0.0159616
Sequence	AAC	FK	0.0131239
Sequence	AAC	PK	8.09058e-05
Sequence	AAC	SK	0.448757
Sequence	AAC	TK	0.00107601
Sequence	AAC	WK	0.0219557
Sequence	AAC	YK	0.0130037
Sequence	AAC	VK	0.0125348
Sequence	AAC	AM	0.251987
Sequence	AAC	RM	0.316939
Sequence	AAC	NM	0.0331572
Sequence	AAC	DM	0.183078
Sequence	AAC	CM	0.000736656
Sequence	AAC	EM	0.14665
Sequence	AAC	QM	1.258e-06
Sequence	AAC	GM	0.00238244
Sequence	AAC	HM	0.476987
Sequence	AAC	IM	0.820463
Sequence	AAC	LM	0.000735497
Sequence	AAC	KM	0.0139896
Sequence	AAC	MM	0.834168
Sequence	AAC	FM	0.0226845
Sequence	AAC	PM	0.162107
Sequence	AAC	SM	0.0166693
Sequence	AAC	TM	0.298234
Sequence	AAC	WM	0.0789932
Sequence	AAC	YM	0.243913
Sequence	AAC	VM	5.79519e-06
Sequence	AAC	AF	0.0162656
Sequence	AAC	RF	1.20986e-05
Sequence	AAC	NF	0.45266
Sequence	AAC	DF	0.543285
Sequence	AAC	CF	2.2955e-33
Sequence	AAC	EF	0.0153498
Sequence	AAC	QF	0.0490997
Sequence	AAC	GF	8.88e-07
Sequence	AAC	HF	0.152691
Sequence	AAC	IF	1.72872e-22
Sequence	AAC	LF	4.80591e-28
Sequence	AAC	KF	1.26661e-07
Sequence	AAC	MF	0.00611048
Sequence	AAC	FF	3.38358e-10
Sequence	AAC	PF	4.09884e-09
Sequence	AAC	SF	6.92771e-05
Sequence	AAC	TF	0.147459
Sequence	AAC	WF	4.4471e-10
Sequence	AAC	YF	8.82948e-05
Sequence	AAC	VF	1.44908e-13
Sequence	AAC	AP	0.0704052
Sequence	AAC	RP	0.83784
Sequence	AAC	NP	0.0290755
Sequence	AAC	DP	0.033504
Sequence	AAC	CP	0.0918557
Sequence	AAC	EP	0.610425
Sequence	AAC	QP	5.63913e-11
Sequence	AAC	GP	0.327704
Sequence	AAC	HP	0.696854
Sequence	AAC	IP	0.00303677
Sequence	AAC	LP	0.183161
Sequence	AAC	KP	0.82104
Sequence	AAC	MP	0.119555
Sequence	AAC	FP	8.25464e-07
Sequence	AAC	PP	0.0641104
Sequence	AAC	SP	0.00342946
Sequence	AAC	TP	0.209988
Sequence	AAC	WP	0.884044
Sequence	AAC	YP	0.0160553
Sequence	AAC	VP	0.00247968
Sequence	AAC	AS	2.73385e-05
Sequence	AAC	RS	0.711877
Sequence	AAC	NS	0.000173568
Sequence	AAC	DS	0.000651653
Sequence	AAC	CS	0.0414201
Sequence	AAC	ES	5.47774e-07
Sequence	AAC	QS	2.59044e-08
Sequence	AAC	GS	2.20623e-05
Sequence	AAC	HS	0.106778
Sequence	AAC	IS	4.47e-07
Sequence	AAC	LS	0.000516739
Sequence	AAC	KS	0.0328571
Sequence	AAC	MS	0.886876
Sequence	AAC	FS	0.011187
Sequence	AAC	PS	0.0586841
Sequence	AAC	SS	0.00154837
Sequence	AAC	TS	0.880995
Sequence	AAC	WS	0.213907
Sequence	AAC	YS	0.00776754
Sequence	AAC	VS	2.81997e-05
Sequence	AAC	AT	0.761547
Sequence	AAC	RT	0.0324477
Sequence	AAC	NT	0.712953
Sequence	AAC	DT	0.0316987
Sequence	AAC	CT	3.8562e-09
Sequence	AAC	ET	0.00696959
Sequence	AAC	QT	0.0299843
Sequence	AAC	GT	0.0051966
Sequence	AAC	HT	0.908001
Sequence	AAC	IT	1.70256e-13
Sequence	AAC	LT	0.000462061
Sequence	AAC	KT	0.114016
Sequence	AAC	MT	0.0692521
Sequence	AAC	FT	1.99068e-05
Sequence	AAC	PT	0.660477
Sequence	AAC	ST	0.784081
Sequence	AAC	TT	0.939911
Sequence	AAC	WT	0.190856
Sequence	AAC	YT	0.00185531
Sequence	AAC	VT	0.255161
Sequence	AAC	AW	0.630626
Sequence	AAC	RW	0.00926236
Sequence	AAC	NW	0.229023
Sequence	AAC	DW	0.0384809
Sequence	AAC	CW	1.51432e-07
Sequence	AAC	EW	0.0134613
Sequence	AAC	QW	0.649875
Sequence	AAC	GW	0.443961
Sequence	AAC	HW	0.965446
Sequence	AAC	IW	0.0154389
Sequence	AAC	LW	0.0188006
Sequence	AAC	KW	2.70037e-09
Sequence	AAC	MW	0.0949203
Sequence	AAC	FW	5.39386e-07
Sequence	AAC	PW	0.338786
Sequence	AAC	SW	0.153897
Sequence	AAC	TW	0.00236981
Sequence	AAC	WW	1.10116e-06
Sequence	AAC	YW	0.217326
Sequence	AAC	VW	0.217521
Sequence	AAC	AY	0.266405
Sequence	AAC	RY	1.46568e-05
Sequence	AAC	NY	0.611921
Sequence	AAC	DY	0.516752
Sequence	AAC	CY	0.0655369
Sequence	AAC	EY	0.0303401
Sequence	AAC	QY	0.000802155
Sequence	AAC	GY	0.00304074
Sequence	AAC	HY	0.776867
Sequence	AAC	IY	4.4e-08
Sequence	AAC	LY	0.000946438
Sequence	AAC	KY	0.153459
Sequence	AAC	MY	0.0341837
Sequence	AAC	FY	2.87695e-05
Sequence	AAC	PY	0.193685
Sequence	AAC	SY	0.00172359
Sequence	AAC	TY	0.0144011
Sequence	AAC	WY	0.000369494
Sequence	AAC	YY	0.103969
Sequence	AAC	VY	0.00187786
Sequence	AAC	AV	0.0144328
Sequence	AAC	RV	0.72474
Sequence	AAC	NV	0.98275
Sequence	AAC	DV	0.298028
Sequence	AAC	CV	9.3862e-07
Sequence	AAC	EV	0.00113443
Sequence	AAC	QV	1.29738e-07
Sequence	AAC	GV	0.654864
Sequence	AAC	HV	0.223127
Sequence	AAC	IV	6.25772e-15
Sequence	AAC	LV	1.11569e-20
Sequence	AAC	KV	0.0436866
Sequence	AAC	MV	7.07896e-09
Sequence	AAC	FV	1.57075e-17
Sequence	AAC	PV	0.020417
Sequence	AAC	SV	0.948366
Sequence	AAC	TV	0.517271
Sequence	AAC	WV	0.0014436
Sequence	AAC	YV	1e-09
Sequence	AAC	VV	1.62521e-06
Sequence	PAAC	Xc1.A	8.19224e-23
Sequence	PAAC	Xc1.R	4.61906e-23
Sequence	PAAC	Xc1.N	5.21129e-25
Sequence	PAAC	Xc1.D	8.26927e-20
Sequence	PAAC	Xc1.C	0.000104398
Sequence	PAAC	Xc1.E	2.36931e-19
Sequence	PAAC	Xc1.Q	8.84201e-26
Sequence	PAAC	Xc1.G	8.39728e-23
Sequence	PAAC	Xc1.H	1.29122e-19
Sequence	PAAC	Xc1.I	4.41155e-09
Sequence	PAAC	Xc1.L	9.52709e-13
Sequence	PAAC	Xc1.K	4.35285e-15
Sequence	PAAC	Xc1.M	7.96255e-19
Sequence	PAAC	Xc1.F	7.15062e-09
Sequence	PAAC	Xc1.P	6.96431e-20
Sequence	PAAC	Xc1.S	8.08515e-20
Sequence	PAAC	Xc1.T	1.52344e-17
Sequence	PAAC	Xc1.W	5.68292e-08
Sequence	PAAC	Xc1.Y	5.07473e-14
Sequence	PAAC	Xc1.V	1.4175e-14
Sequence	PAAC	Xc2.lambda.1	0.302617
Sequence	PAAC	Xc2.lambda.2	0.323777
Sequence	PAAC	Xc2.lambda.3	0.307379
Sequence	PAAC	Xc2.lambda.4	0.473362
Sequence	PAAC	Xc2.lambda.5	0.11516
Sequence	APAAC	Pc1.A	3.33034e-23
Sequence	APAAC	Pc1.R	9.55283e-23
Sequence	APAAC	Pc1.N	3.46742e-25
Sequence	APAAC	Pc1.D	7.97181e-20
Sequence	APAAC	Pc1.C	0.000131123
Sequence	APAAC	Pc1.E	1.15165e-19
Sequence	APAAC	Pc1.Q	1.18879e-26
Sequence	APAAC	Pc1.G	4.21787e-23
Sequence	APAAC	Pc1.H	1.27022e-19
Sequence	APAAC	Pc1.I	3.86915e-09
Sequence	APAAC	Pc1.L	7.70709e-13
Sequence	APAAC	Pc1.K	4.77817e-15
Sequence	APAAC	Pc1.M	7.73259e-19
Sequence	APAAC	Pc1.F	7.93962e-09
Sequence	APAAC	Pc1.P	1.41986e-20
Sequence	APAAC	Pc1.S	3.78579e-20
Sequence	APAAC	Pc1.T	6.37311e-18
Sequence	APAAC	Pc1.W	9.8e-08
Sequence	APAAC	Pc1.Y	1.16553e-13
Sequence	APAAC	Pc1.V	1.09053e-14
Sequence	APAAC	Pc2.Hydrophobicity.1	0.000266522
Sequence	APAAC	Pc2.Hydrophilicity.1	0.50856
Sequence	APAAC	Pc2.Hydrophobicity.2	5.64859e-08
Sequence	APAAC	Pc2.Hydrophilicity.2	0.0767866
Sequence	APAAC	Pc2.Hydrophobicity.3	0.00573888
Sequence	APAAC	Pc2.Hydrophilicity.3	0.000619958
Sequence	APAAC	Pc2.Hydrophobicity.4	4.99056e-08
Sequence	APAAC	Pc2.Hydrophilicity.4	0.382752
Sequence	APAAC	Pc2.Hydrophobicity.5	1.1326e-09
Sequence	APAAC	Pc2.Hydrophilicity.5	0.613648
Sequence	PCP	alpha.CH_chemical_shifts_.Andersen_et_al.._1992.	4.70095e-05
Sequence	PCP	Hydrophobicity_index_.Argos_et_al.._1982.	1.729e-71
Sequence	PCP	Signal_sequence_helical_potential_.Argos_et_al.._1982.	8.41438e-58
Sequence	PCP	Membrane.buried_preference_parameters_.Argos_et_al.._1982.	2.26949e-60
Sequence	PCP	Conformational_parameter_of_inner_helix_.Beghin.Dirkx._1975.	1.57179e-06
Sequence	PCP	Conformational_parameter_of_beta.structure_.Beghin.Dirkx._1975.	2.34218e-57
Sequence	PCP	Conformational_parameter_of_beta.turn_.Beghin.Dirkx._1975.	8.99247e-13
Sequence	PCP	Average_flexibility_indices_.Bhaskaran.Ponnuswamy._1988.	3.96413e-53
Sequence	PCP	Residue_volume_.Bigelow._1967.	1.80355e-26
Sequence	PCP	Information_value_for_accessibility._average_fraction_35._.Biou_et_al.._1988.	3.56135e-69
Sequence	PCP	Information_value_for_accessibility._average_fraction_23._.Biou_et_al.._1988.	7.5058e-67
Sequence	PCP	Retention_coefficient_in_TFA_.Browne_et_al.._1982.	1.93583e-30
Sequence	PCP	Retention_coefficient_in_HFBA_.Browne_et_al.._1982.	9.05958e-15
Sequence	PCP	Transfer_free_energy_to_surface_.Bull.Breese._1974.	2.9728e-66
Sequence	PCP	Apparent_partial_specific_volume_.Bull.Breese._1974.	6.94674e-52
Sequence	PCP	alpha.NH_chemical_shifts_.Bundi.Wuthrich._1979.	0.110005
Sequence	PCP	alpha.CH_chemical_shifts_.Bundi.Wuthrich._1979.	0.387377
Sequence	PCP	Spin.spin_coupling_constants_3JHalpha.NH_.Bundi.Wuthrich._1979.	1.29736e-06
Sequence	PCP	Normalized_frequency_of_alpha.helix_.Burgess_et_al.._1974.	0.270842
Sequence	PCP	Normalized_frequency_of_extended_structure_.Burgess_et_al.._1974.	8.5998e-40
Sequence	PCP	Steric_parameter_.Charton._1981.	2.46043e-13
Sequence	PCP	Polarizability_parameter_.Charton.Charton._1982.	5.19532e-21
Sequence	PCP	Free_energy_of_solution_in_water._kcal.mole_.Charton.Charton._1982.	1.27613e-12
Sequence	PCP	The_Chou.Fasman_parameter_of_the_coil_conformation_.Charton.Charton._1983.	1.46374e-16
Sequence	PCP	A_parameter_defined_from_the_residuals_obtained_from_the_best_correlation_of_the_Chou.Fasman_parameter_of_beta.sheet_.Charton.Charton._1983.	2.85609e-25
Sequence	PCP	The_number_of_atoms_in_the_side_chain_labelled_1.1_.Charton.Charton._1983.	6.93236e-33
Sequence	PCP	The_number_of_atoms_in_the_side_chain_labelled_2.1_.Charton.Charton._1983.	7.02242e-06
Sequence	PCP	The_number_of_atoms_in_the_side_chain_labelled_3.1_.Charton.Charton._1983.	0.371536
Sequence	PCP	The_number_of_bonds_in_the_longest_chain_.Charton.Charton._1983.	0.000661294
Sequence	PCP	A_parameter_of_charge_transfer_capability_.Charton.Charton._1983.	6.63549e-35
Sequence	PCP	A_parameter_of_charge_transfer_donor_capability_.Charton.Charton._1983.	0.0265801
Sequence	PCP	Average_volume_of_buried_residue_.Chothia._1975.	5.25792e-21
Sequence	PCP	Residue_accessible_surface_area_in_tripeptide_.Chothia._1976.	4.19043e-12
Sequence	PCP	Residue_accessible_surface_area_in_folded_protein_.Chothia._1976.	2.58108e-31
Sequence	PCP	Proportion_of_residues_95._buried_.Chothia._1976.	7.12536e-62
Sequence	PCP	Proportion_of_residues_100._buried_.Chothia._1976.	6.33991e-37
Sequence	PCP	Normalized_frequency_of_beta.turn_.Chou.Fasman._1978a.	1.10305e-27
Sequence	PCP	Normalized_frequency_of_alpha.helix_.Chou.Fasman._1978b.	0.660091
Sequence	PCP	Normalized_frequency_of_beta.sheet_.Chou.Fasman._1978b.	3.77033e-63
Sequence	PCP	Normalized_frequency_of_beta.turn_.Chou.Fasman._1978b.	6.49498e-42
Sequence	PCP	Normalized_frequency_of_N.terminal_helix_.Chou.Fasman._1978b.	2.33973e-48
Sequence	PCP	Normalized_frequency_of_C.terminal_helix_.Chou.Fasman._1978b.	0.0991573
Sequence	PCP	Normalized_frequency_of_N.terminal_non_helical_region_.Chou.Fasman._1978b.	1.87025e-13
Sequence	PCP	Normalized_frequency_of_C.terminal_non_helical_region_.Chou.Fasman._1978b.	0.00975825
Sequence	PCP	Normalized_frequency_of_N.terminal_beta.sheet_.Chou.Fasman._1978b.	2.4727e-53
Sequence	PCP	Normalized_frequency_of_C.terminal_beta.sheet_.Chou.Fasman._1978b.	1.04481e-56
Sequence	PCP	Normalized_frequency_of_N.terminal_non_beta_region_.Chou.Fasman._1978b.	3.11765e-33
Sequence	PCP	Normalized_frequency_of_C.terminal_non_beta_region_.Chou.Fasman._1978b.	3.64962e-27
Sequence	PCP	Frequency_of_the_1st_residue_in_turn_.Chou.Fasman._1978b.	3.62546e-11
Sequence	PCP	Frequency_of_the_2nd_residue_in_turn_.Chou.Fasman._1978b.	5.72405e-07
Sequence	PCP	Frequency_of_the_3rd_residue_in_turn_.Chou.Fasman._1978b.	1.71e-17
Sequence	PCP	Frequency_of_the_4th_residue_in_turn_.Chou.Fasman._1978b.	0.335238
Sequence	PCP	Normalized_frequency_of_the_2nd_and_3rd_residues_in_turn_.Chou.Fasman._1978b.	7.47683e-22
Sequence	PCP	Normalized_hydrophobicity_scales_for_alpha.proteins_.Cid_et_al.._1992.	2.87432e-70
Sequence	PCP	Normalized_hydrophobicity_scales_for_beta.proteins_.Cid_et_al.._1992.	1.49851e-72
Sequence	PCP	Normalized_hydrophobicity_scales_for_alpha.beta.proteins_.Cid_et_al.._1992.	5.73626e-80
Sequence	PCP	Normalized_hydrophobicity_scales_for_alpha.beta.proteins_.Cid_et_al.._1992..1	5.62167e-81
Sequence	PCP	Normalized_average_hydrophobicity_scales_.Cid_et_al.._1992.	8.34071e-80
Sequence	PCP	Partial_specific_volume_.Cohn.Edsall._1943.	9.8229e-51
Sequence	PCP	Normalized_frequency_of_middle_helix_.Crawford_et_al.._1973.	0.028788
Sequence	PCP	Normalized_frequency_of_beta.sheet_.Crawford_et_al.._1973.	1.33604e-66
Sequence	PCP	Normalized_frequency_of_turn_.Crawford_et_al.._1973.	0.00129992
Sequence	PCP	Size_.Dawson._1972.	1.15949e-11
Sequence	PCP	Amino_acid_composition_.Dayhoff_et_al.._1978a.	1.31003e-13
Sequence	PCP	Relative_mutability_.Dayhoff_et_al.._1978b.	1.12167e-36
Sequence	PCP	Membrane_preference_for_cytochrome_b._MPH89_.Degli_Esposti_et_al.._1990.	2.92791e-57
Sequence	PCP	Average_membrane_preference._AMP07	4.96855e-66
Sequence	PCP	Consensus_normalized_hydrophobicity_scale_.Eisenberg._1984.	1.15074e-38
Sequence	PCP	Solvation_free_energy_.Eisenberg.McLachlan._1986.	1.25846e-56
Sequence	PCP	Atom.based_hydrophobic_moment_.Eisenberg.McLachlan._1986.	0.133505
Sequence	PCP	Direction_of_hydrophobic_moment_.Eisenberg.McLachlan._1986.	2.25015e-68
Sequence	PCP	Molecular_weight_.Fasman._1976.	3.42319e-12
Sequence	PCP	Melting_point_.Fasman._1976.	1.30329e-18
Sequence	PCP	Optical_rotation_.Fasman._1976.	6.63058e-08
Sequence	PCP	pK.N_.Fasman._1976.	0.198017
Sequence	PCP	pK.C_.Fasman._1976.	2.48915e-19
Sequence	PCP	Hydrophobic_parameter_pi_.Fauchere.Pliska._1983.	1.92347e-76
Sequence	PCP	Graph_shape_index_.Fauchere_et_al.._1988.	3.7168e-48
Sequence	PCP	Smoothed_upsilon_steric_parameter_.Fauchere_et_al.._1988.	8.09237e-19
Sequence	PCP	Normalized_van_der_Waals_volume_.Fauchere_et_al.._1988.	1.27757e-20
Sequence	PCP	STERIMOL_length_of_the_side_chain_.Fauchere_et_al.._1988.	0.974646
Sequence	PCP	STERIMOL_minimum_width_of_the_side_chain_.Fauchere_et_al.._1988.	9.71844e-06
Sequence	PCP	STERIMOL_maximum_width_of_the_side_chain_.Fauchere_et_al.._1988.	1.2417e-25
Sequence	PCP	N.m.r._chemical_shift_of_alpha.carbon_.Fauchere_et_al.._1988.	4.2992e-19
Sequence	PCP	Localized_electrical_effect_.Fauchere_et_al.._1988.	4.73853e-13
Sequence	PCP	Number_of_hydrogen_bond_donors_.Fauchere_et_al.._1988.	2.52539e-19
Sequence	PCP	Number_of_full_nonbonding_orbitals_.Fauchere_et_al.._1988.	7.18472e-48
Sequence	PCP	Positive_charge_.Fauchere_et_al.._1988.	0.768604
Sequence	PCP	Negative_charge_.Fauchere_et_al.._1988.	1.39806e-19
Sequence	PCP	pK.a.RCOOH._.Fauchere_et_al.._1988.	0.149224
Sequence	PCP	Helix.coil_equilibrium_constant_.Finkelstein.Ptitsyn._1977.	2.94861e-10
Sequence	PCP	Helix_initiation_parameter_at_posision_i.1_.Finkelstein_et_al.._1991.	5.19266e-10
Sequence	PCP	Helix_initiation_parameter_at_posision_i.i.1.i.2_.Finkelstein_et_al.._1991.	0.452475
Sequence	PCP	Helix_termination_parameter_at_posision_j.2.j.1.j_.Finkelstein_et_al.._1991.	0.0779033
Sequence	PCP	Helix_termination_parameter_at_posision_j.1_.Finkelstein_et_al.._1991.	0.66948
Sequence	PCP	Partition_coefficient_.Garel_et_al.._1973.	1.15776e-44
Sequence	PCP	Alpha.helix_indices_.Geisow.Roberts._1980.	0.639415
Sequence	PCP	Alpha.helix_indices_for_alpha.proteins_.Geisow.Roberts._1980.	9.21197e-15
Sequence	PCP	Alpha.helix_indices_for_beta.proteins_.Geisow.Roberts._1980.	0.63662
Sequence	PCP	Alpha.helix_indices_for_alpha.beta.proteins_.Geisow.Roberts._1980.	0.000263453
Sequence	PCP	Beta.strand_indices_.Geisow.Roberts._1980.	9.84904e-65
Sequence	PCP	Beta.strand_indices_for_beta.proteins_.Geisow.Roberts._1980.	1.03724e-59
Sequence	PCP	Beta.strand_indices_for_alpha.beta.proteins_.Geisow.Roberts._1980.	1.61154e-61
Sequence	PCP	Aperiodic_indices_.Geisow.Roberts._1980.	7.02675e-39
Sequence	PCP	Aperiodic_indices_for_alpha.proteins_.Geisow.Roberts._1980.	5.69796e-16
Sequence	PCP	Aperiodic_indices_for_beta.proteins_.Geisow.Roberts._1980.	3.32287e-55
Sequence	PCP	Aperiodic_indices_for_alpha.beta.proteins_.Geisow.Roberts._1980.	3.11558e-29
Sequence	PCP	Hydrophobicity_factor_.Goldsack.Chalifoux._1973.	7.77462e-62
Sequence	PCP	Residue_volume_.Goldsack.Chalifoux._1973.	1.57815e-25
Sequence	PCP	Composition_.Grantham._1974.	0.00884914
Sequence	PCP	Polarity_.Grantham._1974.	2.37203e-68
Sequence	PCP	Volume_.Grantham._1974.	7.22111e-27
Sequence	PCP	Partition_energy_.Guy._1985.	2.1215e-68
Sequence	PCP	Hydration_number_.Hopfinger._1971.._Cited_by_Charton.Charton_.1982.	6.49118e-21
Sequence	PCP	Hydrophilicity_value_.Hopp.Woods._1981.	1.05268e-55
Sequence	PCP	Heat_capacity_.Hutchens._1970.	3.8193e-30
Sequence	PCP	Absolute_entropy_.Hutchens._1970.	3.77267e-19
Sequence	PCP	Entropy_of_formation_.Hutchens._1970.	2.0971e-06
Sequence	PCP	Normalized_relative_frequency_of_alpha.helix_.Isogai_et_al.._1980.	0.381895
Sequence	PCP	Normalized_relative_frequency_of_extended_structure_.Isogai_et_al.._1980.	4.22449e-52
Sequence	PCP	Normalized_relative_frequency_of_bend_.Isogai_et_al.._1980.	4.88029e-41
Sequence	PCP	Normalized_relative_frequency_of_bend_R_.Isogai_et_al.._1980.	0.0113722
Sequence	PCP	Normalized_relative_frequency_of_bend_S_.Isogai_et_al.._1980.	1.62072e-20
Sequence	PCP	Normalized_relative_frequency_of_helix_end_.Isogai_et_al.._1980.	0.363236
Sequence	PCP	Normalized_relative_frequency_of_double_bend_.Isogai_et_al.._1980.	7.34668e-18
Sequence	PCP	Normalized_relative_frequency_of_coil_.Isogai_et_al.._1980.	1.52636e-12
Sequence	PCP	Average_accessible_surface_area_.Janin_et_al.._1978.	2.98677e-30
Sequence	PCP	Percentage_of_buried_residues_.Janin_et_al.._1978.	4.85729e-53
Sequence	PCP	Percentage_of_exposed_residues_.Janin_et_al.._1978.	1.79761e-32
Sequence	PCP	Ratio_of_buried_and_accessible_molar_fractions_.Janin._1979.	2.96167e-43
Sequence	PCP	Transfer_free_energy_.Janin._1979.	7.68934e-37
Sequence	PCP	Hydrophobicity_.Jones._1975.	2.76412e-71
Sequence	PCP	pK_..COOH._.Jones._1975.	0.805698
Sequence	PCP	Relative_frequency_of_occurrence_.Jones_et_al.._1992.	4.00767e-07
Sequence	PCP	Relative_mutability_.Jones_et_al.._1992.	1.73929e-18
Sequence	PCP	Amino_acid_distribution_.Jukes_et_al.._1975.	4.03693e-08
Sequence	PCP	Sequence_frequency_.Jungck._1978.	1.01613e-08
Sequence	PCP	Average_relative_probability_of_helix_.Kanehisa.Tsong._1980.	0.0257082
Sequence	PCP	Average_relative_probability_of_beta.sheet_.Kanehisa.Tsong._1980.	5.74013e-71
Sequence	PCP	Average_relative_probability_of_inner_helix_.Kanehisa.Tsong._1980.	0.000459346
Sequence	PCP	Average_relative_probability_of_inner_beta.sheet_.Kanehisa.Tsong._1980.	1.52128e-75
Sequence	PCP	Flexibility_parameter_for_no_rigid_neighbors_.Karplus.Schulz._1985.	6.75481e-62
Sequence	PCP	Flexibility_parameter_for_one_rigid_neighbor_.Karplus.Schulz._1985.	7.26893e-68
Sequence	PCP	Flexibility_parameter_for_two_rigid_neighbors_.Karplus.Schulz._1985.	5.60844e-06
Sequence	PCP	The_Kerr.constant_increments_.Khanarian.Moore._1980.	0.97374
Sequence	PCP	Net_charge_.Klein_et_al.._1984.	2.44128e-14
Sequence	PCP	Side_chain_interaction_parameter_.Krigbaum.Rubin._1971.	2.90359e-41
Sequence	PCP	Side_chain_interaction_parameter_.Krigbaum.Komoriya._1979.	1.48885e-67
Sequence	PCP	Fraction_of_site_occupied_by_water_.Krigbaum.Komoriya._1979.	2.49565e-47
Sequence	PCP	Side_chain_volume_.Krigbaum.Komoriya._1979.	3.13828e-27
Sequence	PCP	Hydropathy_index_.Kyte.Doolittle._1982.	2.29944e-64
Sequence	PCP	Transfer_free_energy._CHP.water_.Lawson_et_al.._1984.	1.24707e-44
Sequence	PCP	Hydrophobic_parameter_.Levitt._1976.	3.1341e-49
Sequence	PCP	Distance_between_C.alpha_and_centroid_of_side_chain_.Levitt._1976.	0.0562463
Sequence	PCP	Side_chain_angle_theta.AAR._.Levitt._1976.	0.0213845
Sequence	PCP	Side_chain_torsion_angle_phi.AAAR._.Levitt._1976.	2.2699e-09
Sequence	PCP	Radius_of_gyration_of_side_chain_.Levitt._1976.	4.49775e-06
Sequence	PCP	van_der_Waals_parameter_R0_.Levitt._1976.	3.92474e-46
Sequence	PCP	van_der_Waals_parameter_epsilon_.Levitt._1976.	9.42834e-55
Sequence	PCP	Normalized_frequency_of_alpha.helix._with_weights_.Levitt._1978.	0.103808
Sequence	PCP	Normalized_frequency_of_beta.sheet._with_weights_.Levitt._1978.	8.75435e-56
Sequence	PCP	Normalized_frequency_of_reverse_turn._with_weights_.Levitt._1978.	1.4178e-29
Sequence	PCP	Normalized_frequency_of_alpha.helix._unweighted_.Levitt._1978.	0.100243
Sequence	PCP	Normalized_frequency_of_beta.sheet._unweighted_.Levitt._1978.	7.78572e-70
Sequence	PCP	Normalized_frequency_of_reverse_turn._unweighted_.Levitt._1978.	1.35546e-35
Sequence	PCP	Frequency_of_occurrence_in_beta.bends_.Lewis_et_al.._1971.	1.63701e-10
Sequence	PCP	Conformational_preference_for_all_beta.strands_.Lifson.Sander._1979.	2.11912e-65
Sequence	PCP	Conformational_preference_for_parallel_beta.strands_.Lifson.Sander._1979.	4.44286e-63
Sequence	PCP	Conformational_preference_for_antiparallel_beta.strands_.Lifson.Sander._1979.	1.95082e-71
Sequence	PCP	Average_surrounding_hydrophobicity_.Manavalan.Ponnuswamy._1978.	4.79845e-68
Sequence	PCP	Normalized_frequency_of_alpha.helix_.Maxfield.Scheraga._1976.	0.750961
Sequence	PCP	Normalized_frequency_of_extended_structure_.Maxfield.Scheraga._1976.	1.47673e-41
Sequence	PCP	Normalized_frequency_of_zeta_R_.Maxfield.Scheraga._1976.	1.75107e-05
Sequence	PCP	Normalized_frequency_of_left.handed_alpha.helix_.Maxfield.Scheraga._1976.	1.56309e-07
Sequence	PCP	Normalized_frequency_of_zeta_L_.Maxfield.Scheraga._1976.	0.00782916
Sequence	PCP	Normalized_frequency_of_alpha_region_.Maxfield.Scheraga._1976.	1.24245e-11
Sequence	PCP	Refractivity_.McMeekin_et_al.._1964.._Cited_by_Jones_.1975.	3.26126e-33
Sequence	PCP	Retention_coefficient_in_HPLC._pH7.4_.Meek._1980.	7.16435e-56
Sequence	PCP	Retention_coefficient_in_HPLC._pH2.1_.Meek._1980.	8.44155e-70
Sequence	PCP	Retention_coefficient_in_NaClO4_.Meek.Rossetti._1981.	2.19725e-79
Sequence	PCP	Retention_coefficient_in_NaH2PO4_.Meek.Rossetti._1981.	9.76816e-82
Sequence	PCP	Average_reduced_distance_for_C.alpha_.Meirovitch_et_al.._1980.	4.17694e-72
Sequence	PCP	Average_reduced_distance_for_side_chain_.Meirovitch_et_al.._1980.	2.71265e-62
Sequence	PCP	Average_side_chain_orientation_angle_.Meirovitch_et_al.._1980.	3.03666e-76
Sequence	PCP	Effective_partition_energy_.Miyazawa.Jernigan._1985.	8.56573e-75
Sequence	PCP	Normalized_frequency_of_alpha.helix_.Nagano._1973.	0.527709
Sequence	PCP	Normalized_frequency_of_bata.structure_.Nagano._1973.	1.21395e-46
Sequence	PCP	Normalized_frequency_of_coil_.Nagano._1973.	1.25587e-13
Sequence	PCP	AA_composition_of_total_proteins_.Nakashima_et_al.._1990.	1.41381e-05
Sequence	PCP	SD_of_AA_composition_of_total_proteins_.Nakashima_et_al.._1990.	5.59133e-18
Sequence	PCP	AA_composition_of_mt.proteins_.Nakashima_et_al.._1990.	2.07868e-26
Sequence	PCP	Normalized_composition_of_mt.proteins_.Nakashima_et_al.._1990.	1.37971e-60
Sequence	PCP	AA_composition_of_mt.proteins_from_animal_.Nakashima_et_al.._1990.	1.96231e-31
Sequence	PCP	Normalized_composition_from_animal_.Nakashima_et_al.._1990.	5.9906e-57
Sequence	PCP	AA_composition_of_mt.proteins_from_fungi_and_plant_.Nakashima_et_al.._1990.	3.43617e-23
Sequence	PCP	Normalized_composition_from_fungi_and_plant_.Nakashima_et_al.._1990.	2.17023e-61
Sequence	PCP	AA_composition_of_membrane_proteins_.Nakashima_et_al.._1990.	0.000966094
Sequence	PCP	Normalized_composition_of_membrane_proteins_.Nakashima_et_al.._1990.	4.03198e-52
Sequence	PCP	Transmembrane_regions_of_non.mt.proteins_.Nakashima_et_al.._1990.	5.28671e-37
Sequence	PCP	Transmembrane_regions_of_mt.proteins_.Nakashima_et_al.._1990.	1.98735e-43
Sequence	PCP	Ratio_of_average_and_computed_composition_.Nakashima_et_al.._1990.	0.00016207
Sequence	PCP	AA_composition_of_CYT_of_single.spanning_proteins_.Nakashima.Nishikawa._1992.	3.25602e-37
Sequence	PCP	AA_composition_of_CYT2_of_single.spanning_proteins_.Nakashima.Nishikawa._1992.	1.48003e-47
Sequence	PCP	AA_composition_of_EXT_of_single.spanning_proteins_.Nakashima.Nishikawa._1992.	3.00513e-08
Sequence	PCP	AA_composition_of_EXT2_of_single.spanning_proteins_.Nakashima.Nishikawa._1992.	0.00111362
Sequence	PCP	AA_composition_of_MEM_of_single.spanning_proteins_.Nakashima.Nishikawa._1992.	5.16487e-40
Sequence	PCP	AA_composition_of_CYT_of_multi.spanning_proteins_.Nakashima.Nishikawa._1992.	6.98705e-24
Sequence	PCP	AA_composition_of_EXT_of_multi.spanning_proteins_.Nakashima.Nishikawa._1992.	1.45615e-06
Sequence	PCP	AA_composition_of_MEM_of_multi.spanning_proteins_.Nakashima.Nishikawa._1992.	2.62855e-48
Sequence	PCP	X8_A_contact_number_.Nishikawa.Ooi._1980.	5.44494e-65
Sequence	PCP	X14	1.13186e-77
Sequence	PCP	Transfer_energy._organic_solvent.water_.Nozaki.Tanford._1971.	1.16002e-86
Sequence	PCP	Average_non.bonded_energy_per_atom_.Oobatake.Ooi._1977.	2.78433e-45
Sequence	PCP	Short_and_medium_range_non.bonded_energy_per_atom_.Oobatake.Ooi._1977.	0.11512
Sequence	PCP	Long_range_non.bonded_energy_per_atom_.Oobatake.Ooi._1977.	1.52684e-78
Sequence	PCP	Average_non.bonded_energy_per_residue_.Oobatake.Ooi._1977.	6.46561e-27
Sequence	PCP	Short_and_medium_range_non.bonded_energy_per_residue_.Oobatake.Ooi._1977.	5.18262e-16
Sequence	PCP	Optimized_beta.structure.coil_equilibrium_constant_.Oobatake_et_al.._1985.	9.12987e-47
Sequence	PCP	Optimized_propensity_to_form_reverse_turn_.Oobatake_et_al.._1985.	4.1086e-11
Sequence	PCP	Optimized_transfer_energy_parameter_.Oobatake_et_al.._1985.	1.29221e-18
Sequence	PCP	Optimized_average_non.bonded_energy_per_atom_.Oobatake_et_al.._1985.	8.1607e-30
Sequence	PCP	Optimized_side_chain_interaction_parameter_.Oobatake_et_al.._1985.	2.97059e-11
Sequence	PCP	Normalized_frequency_of_alpha.helix_from_LG_.Palau_et_al.._1981.	0.700495
Sequence	PCP	Normalized_frequency_of_alpha.helix_from_CF_.Palau_et_al.._1981.	0.0175536
Sequence	PCP	Normalized_frequency_of_beta.sheet_from_LG_.Palau_et_al.._1981.	1.37122e-58
Sequence	PCP	Normalized_frequency_of_beta.sheet_from_CF_.Palau_et_al.._1981.	2.39913e-66
Sequence	PCP	Normalized_frequency_of_turn_from_LG_.Palau_et_al.._1981.	6.97578e-27
Sequence	PCP	Normalized_frequency_of_turn_from_CF_.Palau_et_al.._1981.	2.25144e-17
Sequence	PCP	Normalized_frequency_of_alpha.helix_in_all.alpha_class_.Palau_et_al.._1981.	5.02288e-06
Sequence	PCP	Normalized_frequency_of_alpha.helix_in_alpha.beta_class_.Palau_et_al.._1981.	0.423061
Sequence	PCP	Normalized_frequency_of_alpha.helix_in_alpha.beta_class_.Palau_et_al.._1981..1	1.049e-06
Sequence	PCP	Normalized_frequency_of_beta.sheet_in_all.beta_class_.Palau_et_al.._1981.	1.13723e-69
Sequence	PCP	Normalized_frequency_of_beta.sheet_in_alpha.beta_class_.Palau_et_al.._1981.	3.36066e-40
Sequence	PCP	Normalized_frequency_of_beta.sheet_in_alpha.beta_class_.Palau_et_al.._1981..1	2.56314e-68
Sequence	PCP	Normalized_frequency_of_turn_in_all.alpha_class_.Palau_et_al.._1981.	1.10349e-19
Sequence	PCP	Normalized_frequency_of_turn_in_all.beta_class_.Palau_et_al.._1981.	5.68417e-43
Sequence	PCP	Normalized_frequency_of_turn_in_alpha.beta_class_.Palau_et_al.._1981.	1.09755e-28
Sequence	PCP	Normalized_frequency_of_turn_in_alpha.beta_class_.Palau_et_al.._1981..1	7.17468e-21
Sequence	PCP	HPLC_parameter_.Parker_et_al.._1986.	8.53606e-77
Sequence	PCP	Partition_coefficient_.Pliska_et_al.._1981.	1.25401e-68
Sequence	PCP	Surrounding_hydrophobicity_in_folded_form_.Ponnuswamy_et_al.._1980.	4.03563e-73
Sequence	PCP	Average_gain_in_surrounding_hydrophobicity_.Ponnuswamy_et_al.._1980.	1.0321e-74
Sequence	PCP	Average_gain_ratio_in_surrounding_hydrophobicity_.Ponnuswamy_et_al.._1980.	1.63184e-69
Sequence	PCP	Surrounding_hydrophobicity_in_alpha.helix_.Ponnuswamy_et_al.._1980.	6.15495e-38
Sequence	PCP	Surrounding_hydrophobicity_in_beta.sheet_.Ponnuswamy_et_al.._1980.	8.72557e-48
Sequence	PCP	Surrounding_hydrophobicity_in_turn_.Ponnuswamy_et_al.._1980.	1.86163e-60
Sequence	PCP	Accessibility_reduction_ratio_.Ponnuswamy_et_al.._1980.	1.18423e-60
Sequence	PCP	Average_number_of_surrounding_residues_.Ponnuswamy_et_al.._1980.	4.51332e-71
Sequence	PCP	Intercept_in_regression_analysis_.Prabhakaran.Ponnuswamy._1982.	3.8123e-18
Sequence	PCP	Slope_in_regression_analysis_x_1.0E1_.Prabhakaran.Ponnuswamy._1982.	3.02191e-24
Sequence	PCP	Correlation_coefficient_in_regression_analysis_.Prabhakaran.Ponnuswamy._1982.	6.99452e-26
Sequence	PCP	Hydrophobicity_.Prabhakaran._1990.	1.23233e-36
Sequence	PCP	Relative_frequency_in_alpha.helix_.Prabhakaran._1990.	0.103808
Sequence	PCP	Relative_frequency_in_beta.sheet_.Prabhakaran._1990.	8.75435e-56
Sequence	PCP	Relative_frequency_in_reverse.turn_.Prabhakaran._1990.	5.26358e-30
Sequence	PCP	Helix.coil_equilibrium_constant_.Ptitsyn.Finkelstein._1983.	2.3451e-05
Sequence	PCP	Beta.coil_equilibrium_constant_.Ptitsyn.Finkelstein._1983.	1.33663e-71
Sequence	PCP	Weights_for_alpha.helix_at_the_window_position_of_.6_.Qian.Sejnowski._1988.	0.418198
Sequence	PCP	Weights_for_alpha.helix_at_the_window_position_of_.5_.Qian.Sejnowski._1988.	0.0415659
Sequence	PCP	Weights_for_alpha.helix_at_the_window_position_of_.4_.Qian.Sejnowski._1988.	6.68728e-05
Sequence	PCP	Weights_for_alpha.helix_at_the_window_position_of_.3_.Qian.Sejnowski._1988.	0.778382
Sequence	PCP	Weights_for_alpha.helix_at_the_window_position_of_.2_.Qian.Sejnowski._1988.	0.00457718
Sequence	PCP	Weights_for_alpha.helix_at_the_window_position_of_.1_.Qian.Sejnowski._1988.	0.00911959
Sequence	PCP	Weights_for_alpha.helix_at_the_window_position_of_0_.Qian.Sejnowski._1988.	0.037894
Sequence	PCP	Weights_for_alpha.helix_at_the_window_position_of_1_.Qian.Sejnowski._1988.	0.811473
Sequence	PCP	Weights_for_alpha.helix_at_the_window_position_of_2_.Qian.Sejnowski._1988.	0.00103003
Sequence	PCP	Weights_for_alpha.helix_at_the_window_position_of_3_.Qian.Sejnowski._1988.	0.0748196
Sequence	PCP	Weights_for_alpha.helix_at_the_window_position_of_4_.Qian.Sejnowski._1988.	8.08806e-10
Sequence	PCP	Weights_for_alpha.helix_at_the_window_position_of_5_.Qian.Sejnowski._1988.	1.49753e-10
Sequence	PCP	Weights_for_alpha.helix_at_the_window_position_of_6_.Qian.Sejnowski._1988.	1.62583e-24
Sequence	PCP	Weights_for_beta.sheet_at_the_window_position_of_.6_.Qian.Sejnowski._1988.	6.81194e-43
Sequence	PCP	Weights_for_beta.sheet_at_the_window_position_of_.5_.Qian.Sejnowski._1988.	2.36465e-39
Sequence	PCP	Weights_for_beta.sheet_at_the_window_position_of_.4_.Qian.Sejnowski._1988.	8.69425e-35
Sequence	PCP	Weights_for_beta.sheet_at_the_window_position_of_.3_.Qian.Sejnowski._1988.	0.119524
Sequence	PCP	Weights_for_beta.sheet_at_the_window_position_of_.2_.Qian.Sejnowski._1988.	4.09085e-50
Sequence	PCP	Weights_for_beta.sheet_at_the_window_position_of_.1_.Qian.Sejnowski._1988.	7.19411e-73
Sequence	PCP	Weights_for_beta.sheet_at_the_window_position_of_0_.Qian.Sejnowski._1988.	1.11335e-64
Sequence	PCP	Weights_for_beta.sheet_at_the_window_position_of_1_.Qian.Sejnowski._1988.	3.38697e-40
Sequence	PCP	Weights_for_beta.sheet_at_the_window_position_of_2_.Qian.Sejnowski._1988.	5.55877e-49
Sequence	PCP	Weights_for_beta.sheet_at_the_window_position_of_3_.Qian.Sejnowski._1988.	5.86463e-21
Sequence	PCP	Weights_for_beta.sheet_at_the_window_position_of_4_.Qian.Sejnowski._1988.	0.0290453
Sequence	PCP	Weights_for_beta.sheet_at_the_window_position_of_5_.Qian.Sejnowski._1988.	1.0122e-27
Sequence	PCP	Weights_for_beta.sheet_at_the_window_position_of_6_.Qian.Sejnowski._1988.	8.03799e-27
Sequence	PCP	Weights_for_coil_at_the_window_position_of_.6_.Qian.Sejnowski._1988.	1.91104e-12
Sequence	PCP	Weights_for_coil_at_the_window_position_of_.5_.Qian.Sejnowski._1988.	2.16466e-20
Sequence	PCP	Weights_for_coil_at_the_window_position_of_.4_.Qian.Sejnowski._1988.	5.84507e-31
Sequence	PCP	Weights_for_coil_at_the_window_position_of_.3_.Qian.Sejnowski._1988.	0.601136
Sequence	PCP	Weights_for_coil_at_the_window_position_of_.2_.Qian.Sejnowski._1988.	1.29579e-28
Sequence	PCP	Weights_for_coil_at_the_window_position_of_.1_.Qian.Sejnowski._1988.	2.06319e-26
Sequence	PCP	Weights_for_coil_at_the_window_position_of_0_.Qian.Sejnowski._1988.	2.01461e-27
Sequence	PCP	Weights_for_coil_at_the_window_position_of_1_.Qian.Sejnowski._1988.	3.90462e-12
Sequence	PCP	Weights_for_coil_at_the_window_position_of_2_.Qian.Sejnowski._1988.	3.48281e-14
Sequence	PCP	Weights_for_coil_at_the_window_position_of_3_.Qian.Sejnowski._1988.	1.09502e-15
Sequence	PCP	Weights_for_coil_at_the_window_position_of_4_.Qian.Sejnowski._1988.	1.49006e-08
Sequence	PCP	Weights_for_coil_at_the_window_position_of_5_.Qian.Sejnowski._1988.	1.35554e-06
Sequence	PCP	Weights_for_coil_at_the_window_position_of_6_.Qian.Sejnowski._1988.	0.713019
Sequence	PCP	Average_reduced_distance_for_C.alpha_.Rackovsky.Scheraga._1977.	1.06098e-69
Sequence	PCP	Average_reduced_distance_for_side_chain_.Rackovsky.Scheraga._1977.	5.12099e-66
Sequence	PCP	Side_chain_orientational_preference_.Rackovsky.Scheraga._1977.	5.26416e-59
Sequence	PCP	Average_relative_fractional_occurrence_in_A0.i._.Rackovsky.Scheraga._1982.	1.75465e-48
Sequence	PCP	Average_relative_fractional_occurrence_in_AR.i._.Rackovsky.Scheraga._1982.	1.53069e-08
Sequence	PCP	Average_relative_fractional_occurrence_in_AL.i._.Rackovsky.Scheraga._1982.	7.25782e-05
Sequence	PCP	Average_relative_fractional_occurrence_in_EL.i._.Rackovsky.Scheraga._1982.	0.000786701
Sequence	PCP	Average_relative_fractional_occurrence_in_E0.i._.Rackovsky.Scheraga._1982.	4.56065e-68
Sequence	PCP	Average_relative_fractional_occurrence_in_ER.i._.Rackovsky.Scheraga._1982.	7.24766e-11
Sequence	PCP	Average_relative_fractional_occurrence_in_A0.i.1._.Rackovsky.Scheraga._1982.	2.59913e-11
Sequence	PCP	Average_relative_fractional_occurrence_in_AR.i.1._.Rackovsky.Scheraga._1982.	0.105316
Sequence	PCP	Average_relative_fractional_occurrence_in_AL.i.1._.Rackovsky.Scheraga._1982.	0.000435712
Sequence	PCP	Average_relative_fractional_occurrence_in_EL.i.1._.Rackovsky.Scheraga._1982.	6.08132e-12
Sequence	PCP	Average_relative_fractional_occurrence_in_E0.i.1._.Rackovsky.Scheraga._1982.	2.3574e-54
Sequence	PCP	Average_relative_fractional_occurrence_in_ER.i.1._.Rackovsky.Scheraga._1982.	0.828827
Sequence	PCP	Value_of_theta.i._.Rackovsky.Scheraga._1982.	5.75373e-07
Sequence	PCP	Value_of_theta.i.1._.Rackovsky.Scheraga._1982.	0.878049
Sequence	PCP	Transfer_free_energy_from_chx_to_wat_.Radzicka.Wolfenden._1988.	2.55238e-40
Sequence	PCP	Transfer_free_energy_from_oct_to_wat_.Radzicka.Wolfenden._1988.	1.25287e-70
Sequence	PCP	Transfer_free_energy_from_vap_to_chx_.Radzicka.Wolfenden._1988.	2.20569e-09
Sequence	PCP	Transfer_free_energy_from_chx_to_oct_.Radzicka.Wolfenden._1988.	5.47481e-24
Sequence	PCP	Transfer_free_energy_from_vap_to_oct_.Radzicka.Wolfenden._1988.	1.77438e-12
Sequence	PCP	Accessible_surface_area_.Radzicka.Wolfenden._1988.	2.4973e-12
Sequence	PCP	Energy_transfer_from_out_to_in.95.buried._.Radzicka.Wolfenden._1988.	7.38484e-30
Sequence	PCP	Mean_polarity_.Radzicka.Wolfenden._1988.	1.16165e-70
Sequence	PCP	Relative_preference_value_at_N._.Richardson.Richardson._1988.	0.0679634
Sequence	PCP	Relative_preference_value_at_N._.Richardson.Richardson._1988..1	0.0679634
Sequence	PCP	Relative_preference_value_at_N.cap_.Richardson.Richardson._1988.	2.97012e-14
Sequence	PCP	Relative_preference_value_at_N1_.Richardson.Richardson._1988.	3.35605e-05
Sequence	PCP	Relative_preference_value_at_N2_.Richardson.Richardson._1988.	1.55876e-16
Sequence	PCP	Relative_preference_value_at_N3_.Richardson.Richardson._1988.	4.07439e-22
Sequence	PCP	Relative_preference_value_at_N4_.Richardson.Richardson._1988.	3.70248e-45
Sequence	PCP	Relative_preference_value_at_N5_.Richardson.Richardson._1988.	0.793299
Sequence	PCP	Relative_preference_value_at_Mid_.Richardson.Richardson._1988.	0.000206297
Sequence	PCP	Relative_preference_value_at_C5_.Richardson.Richardson._1988.	0.0530189
Sequence	PCP	Relative_preference_value_at_C4_.Richardson.Richardson._1988.	1.42763e-60
Sequence	PCP	Relative_preference_value_at_C3_.Richardson.Richardson._1988.	4.14961e-10
Sequence	PCP	Relative_preference_value_at_C2_.Richardson.Richardson._1988.	7.32232e-19
Sequence	PCP	Relative_preference_value_at_C1_.Richardson.Richardson._1988.	0.000162923
Sequence	PCP	Relative_preference_value_at_C.cap_.Richardson.Richardson._1988.	2.0018e-07
Sequence	PCP	Relative_preference_value_at_C._.Richardson.Richardson._1988.	8.86008e-22
Sequence	PCP	Relative_preference_value_at_C._.Richardson.Richardson._1988..1	0.000937355
Sequence	PCP	Information_measure_for_alpha.helix_.Robson.Suzuki._1976.	0.434316
Sequence	PCP	Information_measure_for_N.terminal_helix_.Robson.Suzuki._1976.	9.50601e-31
Sequence	PCP	Information_measure_for_middle_helix_.Robson.Suzuki._1976.	0.310735
Sequence	PCP	Information_measure_for_C.terminal_helix_.Robson.Suzuki._1976.	0.409649
Sequence	PCP	Information_measure_for_extended_.Robson.Suzuki._1976.	1.88944e-67
Sequence	PCP	Information_measure_for_pleated.sheet_.Robson.Suzuki._1976.	1.7199e-72
Sequence	PCP	Information_measure_for_extended_without_H.bond_.Robson.Suzuki._1976.	0.0249633
Sequence	PCP	Information_measure_for_turn_.Robson.Suzuki._1976.	1.70558e-09
Sequence	PCP	Information_measure_for_N.terminal_turn_.Robson.Suzuki._1976.	1.20711e-05
Sequence	PCP	Information_measure_for_middle_turn_.Robson.Suzuki._1976.	3.07995e-08
Sequence	PCP	Information_measure_for_C.terminal_turn_.Robson.Suzuki._1976.	0.0831106
Sequence	PCP	Information_measure_for_coil_.Robson.Suzuki._1976.	8.56008e-17
Sequence	PCP	Information_measure_for_loop_.Robson.Suzuki._1976.	1.18332e-10
Sequence	PCP	Hydration_free_energy_.Robson.Osguthorpe._1979.	5.64403e-79
Sequence	PCP	Mean_area_buried_on_transfer_.Rose_et_al.._1985.	2.97391e-53
Sequence	PCP	Mean_fractional_area_loss_.Rose_et_al.._1985.	3.73542e-64
Sequence	PCP	Side_chain_hydropathy._uncorrected_for_solvation_.Roseman._1988.	3.50915e-44
Sequence	PCP	Side_chain_hydropathy._corrected_for_solvation_.Roseman._1988.	1.04428e-51
Sequence	PCP	Loss_of_Side_chain_hydropathy_by_helix_formation_.Roseman._1988.	1.23011e-15
Sequence	PCP	Transfer_free_energy_.Simon._1976.._Cited_by_Charton.Charton_.1982.	5.03926e-58
Sequence	PCP	Principal_component_I_.Sneath._1966.	3.25685e-17
Sequence	PCP	Principal_component_II_.Sneath._1966.	1.00107e-13
Sequence	PCP	Principal_component_III_.Sneath._1966.	3.01923e-53
Sequence	PCP	Principal_component_IV_.Sneath._1966.	0.0273447
Sequence	PCP	Zimm.Bragg_parameter_s_at_20_C_.Sueki_et_al.._1984.	1.0345e-25
Sequence	PCP	Zimm.Bragg_parameter_sigma_x_1.0E4_.Sueki_et_al.._1984.	3.86211e-19
Sequence	PCP	Optimal_matching_hydrophobicity_.Sweet.Eisenberg._1983.	5.04376e-83
Sequence	PCP	Normalized_frequency_of_alpha.helix_.Tanaka.Scheraga._1977.	0.783665
Sequence	PCP	Normalized_frequency_of_isolated_helix_.Tanaka.Scheraga._1977.	0.577949
Sequence	PCP	Normalized_frequency_of_extended_structure_.Tanaka.Scheraga._1977.	2.56371e-40
Sequence	PCP	Normalized_frequency_of_chain_reversal_R_.Tanaka.Scheraga._1977.	0.000109626
Sequence	PCP	Normalized_frequency_of_chain_reversal_S_.Tanaka.Scheraga._1977.	0.0443956
Sequence	PCP	Normalized_frequency_of_chain_reversal_D_.Tanaka.Scheraga._1977.	1.97072e-35
Sequence	PCP	Normalized_frequency_of_left.handed_helix_.Tanaka.Scheraga._1977.	2.86443e-17
Sequence	PCP	Normalized_frequency_of_zeta_R_.Tanaka.Scheraga._1977.	1.76278e-16
Sequence	PCP	Normalized_frequency_of_coil_.Tanaka.Scheraga._1977.	1.77538e-07
Sequence	PCP	Normalized_frequency_of_chain_reversal_.Tanaka.Scheraga._1977.	1.99568e-31
Sequence	PCP	Relative_population_of_conformational_state_A_.Vasquez_et_al.._1983.	0.102917
Sequence	PCP	Relative_population_of_conformational_state_C_.Vasquez_et_al.._1983.	2.57219e-07
Sequence	PCP	Relative_population_of_conformational_state_E_.Vasquez_et_al.._1983.	6.76328e-33
Sequence	PCP	Electron.ion_interaction_potential_.Veljkovic_et_al.._1985.	0.0928445
Sequence	PCP	Bitterness_.Venanzi._1984.	3.30693e-59
Sequence	PCP	Transfer_free_energy_to_lipophilic_phase_.von_Heijne.Blomberg._1979.	9.47412e-39
Sequence	PCP	Average_interactions_per_side_chain_atom_.Warme.Morgan._1978.	2.57065e-32
Sequence	PCP	RF_value_in_high_salt_chromatography_.Weber.Lacey._1978.	5.19818e-44
Sequence	PCP	Propensity_to_be_buried_inside_.Wertz.Scheraga._1978.	9.25377e-77
Sequence	PCP	Free_energy_change_of_epsilon.i._to_epsilon.ex._.Wertz.Scheraga._1978.	5.64263e-05
Sequence	PCP	Free_energy_change_of_alpha.Ri._to_alpha.Rh._.Wertz.Scheraga._1978.	1.85938e-15
Sequence	PCP	Free_energy_change_of_epsilon.i._to_alpha.Rh._.Wertz.Scheraga._1978.	2.36567e-36
Sequence	PCP	Polar_requirement_.Woese._1973.	8.1212e-54
Sequence	PCP	Hydration_potential_.Wolfenden_et_al.._1981.	1.13349e-25
Sequence	PCP	Principal_property_value_z1_.Wold_et_al.._1987.	2.65607e-66
Sequence	PCP	Principal_property_value_z2_.Wold_et_al.._1987.	0.62551
Sequence	PCP	Principal_property_value_z3_.Wold_et_al.._1987.	0.415122
Sequence	PCP	Unfolding_Gibbs_energy_in_water._pH7.0_.Yutani_et_al.._1987.	2.61128e-27
Sequence	PCP	Unfolding_Gibbs_energy_in_water._pH9.0_.Yutani_et_al.._1987.	5.15664e-13
Sequence	PCP	Activation_Gibbs_energy_of_unfolding._pH7.0_.Yutani_et_al.._1987.	0.232214
Sequence	PCP	Activation_Gibbs_energy_of_unfolding._pH9.0_.Yutani_et_al.._1987.	0.333712
Sequence	PCP	Dependence_of_partition_coefficient_on_ionic_strength_.Zaslavsky_et_al.._1982.	1.93619e-17
Sequence	PCP	Hydrophobicity_.Zimmerman_et_al.._1968.	1.32006e-58
Sequence	PCP	Bulkiness_.Zimmerman_et_al.._1968.	1.99074e-40
Sequence	PCP	Polarity_.Zimmerman_et_al.._1968.	7.19605e-13
Sequence	PCP	Isoelectric_point_.Zimmerman_et_al.._1968.	8.19167e-08
Sequence	PCP	RF_rank_.Zimmerman_et_al.._1968.	1.1596e-44
Sequence	PCP	Normalized_positional_residue_frequency_at_helix_termini_N4..Aurora.Rose._1998.	2.28026e-06
Sequence	PCP	Normalized_positional_residue_frequency_at_helix_termini_N.._.Aurora.Rose._1998.	9.75656e-07
Sequence	PCP	Normalized_positional_residue_frequency_at_helix_termini_N._.Aurora.Rose._1998.	1.52114e-21
Sequence	PCP	Normalized_positional_residue_frequency_at_helix_termini_N..Aurora.Rose._1998.	1.19146e-26
Sequence	PCP	Normalized_positional_residue_frequency_at_helix_termini_Nc_.Aurora.Rose._1998.	3.06706e-11
Sequence	PCP	Normalized_positional_residue_frequency_at_helix_termini_N1_.Aurora.Rose._1998.	6.88182e-13
Sequence	PCP	Normalized_positional_residue_frequency_at_helix_termini_N2_.Aurora.Rose._1998.	2.43977e-34
Sequence	PCP	Normalized_positional_residue_frequency_at_helix_termini_N3_.Aurora.Rose._1998.	0.168512
Sequence	PCP	Normalized_positional_residue_frequency_at_helix_termini_N4_.Aurora.Rose._1998.	0.0057771
Sequence	PCP	Normalized_positional_residue_frequency_at_helix_termini_N5_.Aurora.Rose._1998.	0.0712035
Sequence	PCP	Normalized_positional_residue_frequency_at_helix_termini_C5_.Aurora.Rose._1998.	0.00157611
Sequence	PCP	Normalized_positional_residue_frequency_at_helix_termini_C4_.Aurora.Rose._1998.	0.00142341
Sequence	PCP	Normalized_positional_residue_frequency_at_helix_termini_C3_.Aurora.Rose._1998.	3e-09
Sequence	PCP	Normalized_positional_residue_frequency_at_helix_termini_C2_.Aurora.Rose._1998.	8.27386e-05
Sequence	PCP	Normalized_positional_residue_frequency_at_helix_termini_C1_.Aurora.Rose._1998.	2.87604e-07
Sequence	PCP	Normalized_positional_residue_frequency_at_helix_termini_Cc_.Aurora.Rose._1998.	7.37787e-08
Sequence	PCP	Normalized_positional_residue_frequency_at_helix_termini_C._.Aurora.Rose._1998.	2.5532e-09
Sequence	PCP	Normalized_positional_residue_frequency_at_helix_termini_C._.Aurora.Rose._1998..1	1.28671e-08
Sequence	PCP	Normalized_positional_residue_frequency_at_helix_termini_C.._.Aurora.Rose._1998.	1.40796e-07
Sequence	PCP	Normalized_positional_residue_frequency_at_helix_termini_C4._.Aurora.Rose._1998.	3.83775e-08
Sequence	PCP	Delta_G_values_for_the_peptides_extrapolated_to_0_M_urea_.O.Neil.DeGrado._1990.	0.0138774
Sequence	PCP	Helix_formation_parameters_.delta_delta_G._.O.Neil.DeGrado._1990.	0.100346
Sequence	PCP	Normalized_flexibility_parameters_.B.values.._average_.Vihinen_et_al.._1994.	4.22886e-74
Sequence	PCP	Normalized_flexibility_parameters_.B.values._for_each_residue_surrounded_by_none_rigid_neighbours_.Vihinen_et_al.._1994.	1.1336e-75
Sequence	PCP	Normalized_flexibility_parameters_.B.values._for_each_residue_surrounded_by_one_rigid_neighbours_.Vihinen_et_al.._1994.	5.56414e-74
Sequence	PCP	Normalized_flexibility_parameters_.B.values._for_each_residue_surrounded_by_two_rigid_neighbours_.Vihinen_et_al.._1994.	9.73278e-44
Sequence	PCP	Free_energy_in_alpha.helical_conformation_.Munoz.Serrano._1994.	0.511329
Sequence	PCP	Free_energy_in_alpha.helical_region_.Munoz.Serrano._1994.	0.0642265
Sequence	PCP	Free_energy_in_beta.strand_conformation_.Munoz.Serrano._1994.	3.68473e-58
Sequence	PCP	Free_energy_in_beta.strand_region_.Munoz.Serrano._1994.	5.07929e-06
Sequence	PCP	Free_energy_in_beta.strand_region_.Munoz.Serrano._1994..1	0.000591214
Sequence	PCP	Free_energies_of_transfer_of_AcWl.X.LL_peptides_from_bilayer_interface_to_water_.Wimley.White._1996.	7.97715e-42
Sequence	PCP	Thermodynamic_beta_sheet_propensity_.Kim.Berg._1993.	1.1599e-24
Sequence	PCP	Turn_propensity_scale_for_transmembrane_helices_.Monne_et_al.._1999.	5.97033e-63
Sequence	PCP	Alpha_helix_propensity_of_position_44_in_T4_lysozyme_.Blaber_et_al.._1993.	0.947522
Sequence	PCP	p.Values_of_mesophilic_proteins_based_on_the_distributions_of_B_values_.Parthasarathy.Murthy._2000.	4.08462e-77
Sequence	PCP	p.Values_of_thermophilic_proteins_based_on_the_distributions_of_B_values_.Parthasarathy.Murthy._2000.	3.0585e-19
Sequence	PCP	Distribution_of_amino_acid_residues_in_the_18_non.redundant_families_of_thermophilic_proteins_.Kumar_et_al.._2000.	0.00202816
Sequence	PCP	Distribution_of_amino_acid_residues_in_the_18_non.redundant_families_of_mesophilic_proteins_.Kumar_et_al.._2000.	0.000329525
Sequence	PCP	Distribution_of_amino_acid_residues_in_the_alpha.helices_in_thermophilic_proteins_.Kumar_et_al.._2000.	0.8185
Sequence	PCP	Distribution_of_amino_acid_residues_in_the_alpha.helices_in_mesophilic_proteins_.Kumar_et_al.._2000.	0.729832
Sequence	PCP	Side.chain_contribution_to_protein_stability_.kJ.mol._.Takano.Yutani._2001.	1.547e-68
Sequence	PCP	Propensity_of_amino_acids_within_pi.helices_.Fodje.Al.Karadaghi._2002.	1.39153e-20
Sequence	PCP	Hydropathy_scale_based_on_self.information_values_in_the_two.state_model_.5._accessibility._.Naderi.Manesh_et_al.._2001.	1.05712e-67
Sequence	PCP	Hydropathy_scale_based_on_self.information_values_in_the_two.state_model_.9._accessibility._.Naderi.Manesh_et_al.._2001.	1.73397e-57
Sequence	PCP	Hydropathy_scale_based_on_self.information_values_in_the_two.state_model_.16._accessibility._.Naderi.Manesh_et_al.._2001.	5.59637e-64
Sequence	PCP	Hydropathy_scale_based_on_self.information_values_in_the_two.state_model_.20._accessibility._.Naderi.Manesh_et_al.._2001.	7.67728e-66
Sequence	PCP	Hydropathy_scale_based_on_self.information_values_in_the_two.state_model_.25._accessibility._.Naderi.Manesh_et_al.._2001.	1.35432e-66
Sequence	PCP	Hydropathy_scale_based_on_self.information_values_in_the_two.state_model_.36._accessibility._.Naderi.Manesh_et_al.._2001.	4.11004e-41
Sequence	PCP	Hydropathy_scale_based_on_self.information_values_in_the_two.state_model_.50._accessibility._.Naderi.Manesh_et_al.._2001.	2.04143e-19
Sequence	PCP	Averaged_turn_propensities_in_a_transmembrane_helix_.Monne_et_al.._1999.	0.623601
Sequence	PCP	Alpha.helix_propensity_derived_from_designed_sequences_.Koehl.Levitt._1999.	0.174127
Sequence	PCP	Beta.sheet_propensity_derived_from_designed_sequences_.Koehl.Levitt._1999.	4.0619e-62
Sequence	PCP	Composition_of_amino_acids_in_extracellular_proteins_.percent._.Cedano_et_al.._1997.	2.25424e-08
Sequence	PCP	Composition_of_amino_acids_in_anchored_proteins_.percent._.Cedano_et_al.._1997.	6.62619e-06
Sequence	PCP	Composition_of_amino_acids_in_membrane_proteins_.percent._.Cedano_et_al.._1997.	1.44764e-09
Sequence	PCP	Composition_of_amino_acids_in_intracellular_proteins_.percent._.Cedano_et_al.._1997.	4.10495e-12
Sequence	PCP	Composition_of_amino_acids_in_nuclear_proteins_.percent._.Cedano_et_al.._1997.	6.02714e-34
Sequence	PCP	Surface_composition_of_amino_acids_in_intracellular_proteins_of_thermophiles_.percent._.Fukuchi.Nishikawa._2001.	2.23305e-14
Sequence	PCP	Surface_composition_of_amino_acids_in_intracellular_proteins_of_mesophiles_.percent._.Fukuchi.Nishikawa._2001.	1.00024e-37
Sequence	PCP	Surface_composition_of_amino_acids_in_extracellular_proteins_of_mesophiles_.percent._.Fukuchi.Nishikawa._2001.	3.16699e-56
Sequence	PCP	Surface_composition_of_amino_acids_in_nuclear_proteins_.percent._.Fukuchi.Nishikawa._2001.	1.31759e-39
Sequence	PCP	Interior_composition_of_amino_acids_in_intracellular_proteins_of_thermophiles_.percent._.Fukuchi.Nishikawa._2001.	5.30557e-22
Sequence	PCP	Interior_composition_of_amino_acids_in_intracellular_proteins_of_mesophiles_.percent._.Fukuchi.Nishikawa._2001.	7.03713e-15
Sequence	PCP	Interior_composition_of_amino_acids_in_extracellular_proteins_of_mesophiles_.percent._.Fukuchi.Nishikawa._2001.	1.14352e-07
Sequence	PCP	Interior_composition_of_amino_acids_in_nuclear_proteins_.percent._.Fukuchi.Nishikawa._2001.	1.04724e-33
Sequence	PCP	Entire_chain_composition_of_amino_acids_in_intracellular_proteins_of_thermophiles_.percent._.Fukuchi.Nishikawa._2001.	0.984749
Sequence	PCP	Entire_chain_composition_of_amino_acids_in_intracellular_proteins_of_mesophiles_.percent._.Fukuchi.Nishikawa._2001.	0.000182184
Sequence	PCP	Entire_chain_composition_of_amino_acids_in_extracellular_proteins_of_mesophiles_.percent._.Fukuchi.Nishikawa._2001.	1.17917e-13
Sequence	PCP	Entire_chain_compositino_of_amino_acids_in_nuclear_proteins_.percent._.Fukuchi.Nishikawa._2001.	0.0362333
Sequence	PCP	Amphiphilicity_index_.Mitaku_et_al.._2002.	0.00966067
Sequence	PCP	Volumes_including_the_crystallographic_waters_using_the_ProtOr_.Tsai_et_al.._1999.	1.8897e-25
Sequence	PCP	Volumes_not_including_the_crystallographic_waters_using_the_ProtOr_.Tsai_et_al.._1999.	2.04627e-24
Sequence	PCP	Electron.ion_interaction_potential_values_.Cosic._1994.	0.0453383
Sequence	PCP	Hydrophobicity_scales_.Ponnuswamy._1993.	2.65843e-75
Sequence	PCP	Hydrophobicity_coefficient_in_RP.HPLC._C18_with_0.1.TFA.MeCN.H2O_.Wilce_et_al._1995.	2.43464e-44
Sequence	PCP	Hydrophobicity_coefficient_in_RP.HPLC._C8_with_0.1.TFA.MeCN.H2O_.Wilce_et_al._1995.	1.1466e-63
Sequence	PCP	Hydrophobicity_coefficient_in_RP.HPLC._C4_with_0.1.TFA.MeCN.H2O_.Wilce_et_al._1995.	4.33044e-21
Sequence	PCP	Hydrophobicity_coefficient_in_RP.HPLC._C18_with_0.1.TFA.2.PrOH.MeCN.H2O_.Wilce_et_al._1995.	1.35705e-43
Sequence	PCP	Hydrophilicity_scale_.Kuhn_et_al.._1995.	7.48756e-51
Sequence	PCP	Retention_coefficient_at_pH_2_.Guo_et_al.._1986.	8.10356e-73
Sequence	PCP	Modified_Kyte.Doolittle_hydrophobicity_scale_.Juretic_et_al.._1998.	5.82453e-65
Sequence	PCP	Interactivity_scale_obtained_from_the_contact_matrix_.Bastolla_et_al.._2005.	8.38755e-68
Sequence	PCP	Interactivity_scale_obtained_by_maximizing_the_mean_of_correlation_coefficient_over_single.domain_globular_proteins_.Bastolla_et_al.._2005.	5.54647e-75
Sequence	PCP	Interactivity_scale_obtained_by_maximizing_the_mean_of_correlation_coefficient_over_pairs_of_sequences_sharing_the_TIM_barrel_fold_.Bastolla_et_al.._2005.	1.234e-69
Sequence	PCP	Linker_propensity_index_.Suyama.Ohara._2003.	9.81784e-19
Sequence	PCP	Knowledge.based_membrane.propensity_scale_from_1D_Helix_in_MPtopo_databases_.Punta.Maritan._2003.	8.71207e-73
Sequence	PCP	Knowledge.based_membrane.propensity_scale_from_3D_Helix_in_MPtopo_databases_.Punta.Maritan._2003.	1.00535e-56
Sequence	PCP	Linker_propensity_from_all_dataset_.George.Heringa._2003.	0.357912
Sequence	PCP	Linker_propensity_from_1.linker_dataset_.George.Heringa._2003.	0.518785
Sequence	PCP	Linker_propensity_from_2.linker_dataset_.George.Heringa._2003.	0.496675
Sequence	PCP	Linker_propensity_from_3.linker_dataset_.George.Heringa._2003.	0.00206262
Sequence	PCP	Linker_propensity_from_small_dataset_.linker_length_is_less_than_six_residues._.George.Heringa._2003.	5.32061e-21
Sequence	PCP	Linker_propensity_from_medium_dataset_.linker_length_is_between_six_and_14	0.77835
Sequence	PCP	Linker_propensity_from_long_dataset_.linker_length_is_greater_than_14	2.24937e-20
Sequence	PCP	Linker_propensity_from_helical_.annotated_by_DSSP._dataset_.George.Heringa._2003.	0.0115381
Sequence	PCP	Linker_propensity_from_non.helical_.annotated_by_DSSP._dataset_.George.Heringa._2003.	0.0169475
Sequence	PCP	The_stability_scale_from_the_knowledge.based_atom.atom_potential_.Zhou.Zhou._2004.	7.15533e-86
Sequence	PCP	The_relative_stability_scale_extracted_from_mutation_experiments_.Zhou.Zhou._2004.	4.63712e-52
Sequence	PCP	Buriability_.Zhou.Zhou._2004.	3.49445e-75
Sequence	PCP	Linker_index_.Bae_et_al.._2005.	7.14337e-39
Sequence	PCP	Mean_volumes_of_residues_buried_in_protein_interiors_.Harpaz_et_al.._1994.	1.47681e-44
Sequence	PCP	Average_volumes_of_residues_.Pontius_et_al.._1996.	1.90258e-33
Sequence	PCP	Hydrostatic_pressure_asymmetry_index._PAI_.Di_Giulio._2005.	6.40554e-19
Sequence	PCP	Hydrophobicity_index_.Wolfenden_et_al.._1979.	1.53438e-22
Sequence	PCP	Average_internal_preferences_.Olsen._1980.	3.78838e-61
Sequence	PCP	Hydrophobicity.related_index_.Kidera_et_al.._1985.	2.38273e-54
Sequence	PCP	Apparent_partition_energies_calculated_from_Wertz.Scheraga_index_.Guy._1985.	1.81511e-79
Sequence	PCP	Apparent_partition_energies_calculated_from_Janin_index_.Guy._1985.	6.04609e-35
Sequence	PCP	Apparent_partition_energies_calculated_from_Chothia_index_.Guy._1985.	1.42815e-36
Sequence	PCP	Weights_from_the_IFH_scale_.Jacobs.White._1989.	6.90372e-20
Sequence	PCP	Hydrophobicity_index._3.0_pH_.Cowan.Whittaker._1990.	1.93666e-46
Sequence	PCP	Scaled_side_chain_hydrophobicity_values_.Black.Mould._1991.	3.51167e-62
Sequence	PCP	Hydrophobicity_scale_from_native_protein_structures_.Casari.Sippl._1992.	2.62452e-68
Sequence	PCP	NNEIG_index_.Cornette_et_al.._1987.	9.18942e-73
Sequence	PCP	SWEIG_index_.Cornette_et_al.._1987.	6.67126e-83
Sequence	PCP	PRIFT_index_.Cornette_et_al.._1987.	1.12048e-74
Sequence	PCP	PRILS_index_.Cornette_et_al.._1987.	3.36921e-72
Sequence	PCP	ALTFT_index_.Cornette_et_al.._1987.	2.2332e-63
Sequence	PCP	ALTLS_index_.Cornette_et_al.._1987.	3.70726e-64
Sequence	PCP	TOTFT_index_.Cornette_et_al.._1987.	3.81482e-72
Sequence	PCP	TOTLS_index_.Cornette_et_al.._1987.	2.46568e-71
Sequence	PCP	Relative_partition_energies_derived_by_the_Bethe_approximation_.Miyazawa.Jernigan._1999.	1.56009e-71
Sequence	PCP	Optimized_relative_partition_energies_._method_A_.Miyazawa.Jernigan._1999.	2.86668e-71
Sequence	PCP	Optimized_relative_partition_energies_._method_B_.Miyazawa.Jernigan._1999.	5.36876e-69
Sequence	PCP	Optimized_relative_partition_energies_._method_C_.Miyazawa.Jernigan._1999.	9.96354e-69
Sequence	PCP	Optimized_relative_partition_energies_._method_D_.Miyazawa.Jernigan._1999.	8.68892e-67
Sequence	PCP	Hydrophobicity_index_.Engelman_et_al.._1986.	1.36826e-36
Sequence	PCP	Hydrophobicity_index_.Fasman._1989.	1.11064e-66
Sequence	PCP	GA_APV_OUT_.Heider._Nov_2010.	0.663947
Sequence	PCP	GAD_.Heider_et_al.._2011.	0.00015222
Evolutionary	SC	Sequence.conservation.in.plants....ID.	1.53385e-129
Evolutionary	WGD	beta.gamma.WGD.paralog.retained	1.18e-10
Evolutionary	WGD	alpha.WGD.paralog.retained	2.2e-16
Epigenetics	Methylation	Gene.body.methylated	2.2e-16
