# Supplementary material for: A Meta-Analysis Based Method for Prioritizing Candidate Genes Involved in a Pre-specific Function
Source: Front Plant Sci. 2016 Dec 15;7:1914. doi: 10.3389/fpls.2016.01914 (PMC5156684; doi:10.3389/fpls.2016.01914)
Supplement: Table S4 — The “leave-one-out” cross-validation results of collected flowering-time genes using different gene prioritization methods. [file Table4.XLSX]

## Sheet: Sheet1
geneID	Locus	Gene description	WikiGene description	Network coverage in AraNet v2 system	Connectivity with other 448 flowering-time genes	Prediction score of AraNet v2	Gene rank of AraNet v2	Leave-one-out cross-validation experiment with 380 flowering-time genes			Leave-one-out cross-validation experiment with 449 flowering-time genes
								Prediction score of RafSee	Gene rank of RafSee	Gene rank of RAP	Prediction score of RafSee	Gene rank of RafSee	Gene rank of RAP
AT1G01060	chr1:-:33379:37871	Protein LHY [Source:UniProtKB/Swiss-Prot;Acc:Q6R0H1]	myb-related putative transcription factor	Covered	5	19.33	1694	0.29	1043	504	0.364	575	489
AT1G09530	chr1:+:3076582:3079539	Transcription factor PIF3 [Source:UniProtKB/Swiss-Prot;Acc:O80536]	transcription factor PIF3	Covered	12	46.64	483	0.262	1386	351	0.296	1122	234
AT1G09570	chr1:-:3095256:3100357	Phytochrome A [Source:UniProtKB/Swiss-Prot;Acc:P14712]	phytochrome A	Covered	18	68.92	188	0.448	213	10	0.496	164	6
AT1G13260	chr1:+:4542168:4543742	AP2/ERF and B3 domain-containing transcription factor RAV1 [Source:UniProtKB/Swiss-Prot;Acc:Q9ZWM9]	AP2/ERF and B3 domain-containing transcription factor RAV1	Covered	2	4.19	6354	0.218	2222	3756	0.214	2411	3608
AT1G14920	chr1:+:5149226:5151354	DELLA protein GAI [Source:UniProtKB/Swiss-Prot;Acc:Q9LQT8]	DELLA protein GAI	Covered	7	25.39	1225	0.18	3228	1413	0.224	2179	723
AT1G18450	chr1:+:6348107:6351975	Actin-related protein 4 [Source:UniProtKB/Swiss-Prot;Acc:Q84M92]	actin-related protein 4	Covered	22	79.51	118	0.104	6622	837	0.15	4392	918
AT1G22770	chr1:+:8061844:8067716	Protein GIGANTEA [Source:UniProtKB/Swiss-Prot;Acc:Q9SQI2]	gigantea protein (GI)	Covered	14	52.48	383	0.322	728	105	0.382	487	40
AT1G24260	chr1:-:8593637:8596105	Developmental protein SEPALLATA 3 [Source:UniProtKB/Swiss-Prot;Acc:O22456]	MADs box transcription factor SEPALLATA3	Covered	29	116.71	32	0.546	66	2	0.486	188	5
AT1G25540	chr1:-:8969065:8974660	Mediator of RNA polymerase II transcription subunit 25 [Source:UniProtKB/Swiss-Prot;Acc:Q7XYY2]	mediator of RNA polymerase II transcription subunit 25	Covered	10	38.28	679	0.618	28	91	0.586	47	89
AT1G26310	chr1:-:9100153:9103603	Transcription factor CAULIFLOWER [Source:UniProtKB/Swiss-Prot;Acc:Q39081]	transcription factor CAULIFLOWER	Covered	19	70.81	173	0.452	212	8	0.404	426	29
AT1G30970	chr1:-:11040281:11043751	Protein SUPPRESSOR OF FRI 4 [Source:UniProtKB/Swiss-Prot;Acc:Q9C5G0]	protein SUPPRESSOR of FRI 4	Covered	15	61.29	244	0.278	1218	285	0.236	1949	598
AT1G31814	chr1:-:11412608:11414502	Inactive FRIGIDA-like protein 2 [Source:UniProtKB/Swiss-Prot;Acc:Q9C6S2]	protein FRIGIDA like 2	Covered	2	8.7	3747	0.11	6325	3725	0.104	6808	4012
AT1G53090	chr1:+:19783352:19786902	Protein SPA1-RELATED 4 [Source:UniProtKB/Swiss-Prot;Acc:Q94BM7]	SPA1-related 4 protein	Covered	7	39.63	628	0.23	1995	663	0.248	1735	497
AT1G53160	chr1:+:19806419:19807608	Squamosa promoter-binding-like protein 4 [Source:UniProtKB/Swiss-Prot;Acc:Q9S7A9]	squamosa promoter binding protein-like 4	Covered	20	73.19	154	0.344	630	81	0.28	1274	291
AT1G62830	chr1:-:23264490:23267202	Lysine-specific histone demethylase 1 homolog 1 [Source:UniProtKB/Swiss-Prot;Acc:Q8VXV7]	Lysine-specific histone demethylase 1-1	Covered	7	18.05	1823	0.298	977	576	0.296	1154	549
AT1G63030	chr1:-:23367407:23368410	Dehydration-responsive element-binding protein 1E [Source:UniProtKB/Swiss-Prot;Acc:Q9SGJ6]	ERF/AP2 transcription factor DDF2	Covered	1	3.43	7163	0.16	3800	4397	0.19	3044	4264
AT1G65480	chr1:+:24331428:24333934	Protein FLOWERING LOCUS T [Source:UniProtKB/Swiss-Prot;Acc:Q9SXZ2]	protein FLOWERING LOCUS T	Covered	6	20.99	1557	0.332	701	430	0.272	1351	417
AT1G68050	chr1:+:25508676:25510889	Adagio protein 3 [Source:UniProtKB/Swiss-Prot;Acc:Q9C9W9]	flavin-binding, kelch repeat, f box 1	Covered	14	59.79	266	0.13	5171	1557	0.182	3146	1297
AT1G69120	chr1:-:25982330:25986313	Floral homeotic protein APETALA 1 [Source:UniProtKB/Swiss-Prot;Acc:P35631]	Floral homeotic protein APETALA 1	Covered	19	77.45	133	0.486	145	5	0.428	316	16
AT1G72830	chr1:-:27405456:27407969	Nuclear transcription factor Y subunit A-3 [Source:UniProtKB/Swiss-Prot;Acc:Q93ZH2]	nuclear transcription factor Y subunit A-3	Covered	18	50.42	411	0.508	117	32	0.472	202	28
AT1G76710	chr1:-:28789729:28792676	Histone-lysine N-methyltransferase ASHH1 [Source:UniProtKB/Swiss-Prot;Acc:Q84WW6]	histone-lysine N-methyltransferase ASHH1	Covered	1	3.88	6742	0.11	6218	4069	0.124	5665	3944
AT1G77080	chr1:+:28955637:28960096	Agamous-like MADS-box protein AGL27 [Source:UniProtKB/Swiss-Prot;Acc:Q9AT76]	agamous-like MADS-box protein AGL27	Covered	2	7.55	4194	0.32	770	2114	0.326	837	2004
AT1G77300	chr1:-:29039922:29049302	histone methyltransferases(H3-K4 specific);histone methyltransferases(H3-K36 specific) [Source:TAIR;Acc:AT1G77300]	histone-lysine N-methyltransferase ASHH2	Covered	10	36.32	761	0.498	122	108	0.506	137	103
AT1G79730	chr1:-:30000538:30004005	Protein PAF1 homolog [Source:UniProtKB/Swiss-Prot;Acc:F4HQA1]	protein early flowering 7	Covered	25	238.69	1	0.12	5767	9	0.124	5663	9
AT2G01570	chr2:-:255249:257550	DELLA protein RGA [Source:UniProtKB/Swiss-Prot;Acc:Q9SLH3]	DELLA protein RGA	Covered	7	27.49	1111	0.148	4369	2215	0.162	3919	1799
AT2G06210	chr2:-:2428903:2436687	Protein CTR9 homolog [Source:UniProtKB/Swiss-Prot;Acc:B5X0I6]	protein early flowering 8	Covered	21	206.37	1	0.414	295	10	0.378	517	8
AT2G18790	chr2:+:8139881:8144430	Phytochrome B [Source:UniProtKB/Swiss-Prot;Acc:P14713]	phytochrome B	Covered	20	82.16	106	0.654	12	5	0.7	9	4
AT2G18915	chr2:-:8194572:8197483	Adagio protein 2 [Source:UniProtKB/Swiss-Prot;Acc:Q8W420]	LOV KELCH protein 2	Covered	21	90.75	71	0.218	2241	554	0.266	1486	369
AT2G19520	chr2:+:8455936:8459525	WD-40 repeat-containing protein MSI4 [Source:UniProtKB/Swiss-Prot;Acc:O22607]	WD-40 repeat-containing protein MSI4	Covered	7	21.07	1551	0.27	1323	437	0.282	1270	417
AT2G22540	chr2:+:9579874:9583893	MADS-box protein SVP [Source:UniProtKB/Swiss-Prot;Acc:Q9FVC1]	MADS-box protein SVP	Covered	25	89.64	80	0.45	206	8	0.404	411	29
AT2G22630	chr2:+:9618372:9621957	Agamous-like MADS-box protein AGL17 [Source:UniProtKB/Swiss-Prot;Acc:Q38840]	agamous-like MADS-box protein AGL17	Covered	5	24.35	1296	0.404	359	312	0.352	662	302
AT2G23380	chr2:+:9955553:9960359	Histone-lysine N-methyltransferase CLF [Source:UniProtKB/Swiss-Prot;Acc:P93831]	histone-lysine N-methyltransferase CLF	Covered	19	83.8	101	0.412	323	22	0.358	636	76
AT2G24790	chr2:+:10566898:10568145	Zinc finger protein CONSTANS-LIKE 3 [Source:UniProtKB/Swiss-Prot;Acc:Q9SK53]	zinc finger protein CONSTANS-LIKE 3	Covered	10	38.8	658	0.162	3770	1796	0.176	3457	1489
AT2G25930	chr2:+:11059035:11063324	Protein EARLY FLOWERING 3 [Source:UniProtKB/Swiss-Prot;Acc:O82804]	protein EARLY FLOWERING 3	Covered	5	17.66	1877	0.466	182	601	0.474	196	574
AT2G27550	chr2:+:11773251:11774681	Protein CENTRORADIALIS-like [Source:UniProtKB/Swiss-Prot;Acc:Q9ZNV5]	protein CENTRORADIALIS-like	Covered	3	7.81	4096	0.208	2439	2039	0.216	2360	1940
AT2G28550	chr2:-:12225842:12228543	Ethylene-responsive transcription factor RAP2-7 [Source:UniProtKB/Swiss-Prot;Acc:Q9SK03]	TARGET OF EARLY ACTIVATION TAGGED 1	Covered	4	7.99	4051	0.254	1576	2014	0.296	1101	1890
AT2G32950	chr2:+:13977933:13983535	E3 ubiquitin-protein ligase COP1 [Source:UniProtKB/Swiss-Prot;Acc:P43254]	E3 ubiquitin-protein ligase COP1	Covered	28	105.07	47	0.26	1442	386	0.242	1855	438
AT2G33810	chr2:+:14305001:14306072	Squamosa promoter-binding-like protein 3 [Source:UniProtKB/Swiss-Prot;Acc:P93015]	squamosa promoter-binding-like protein 3	Covered	1	2.37	8163	0.19	2893	5307	0.168	3612	5128
AT2G39250	chr2:-:16388886:16391073	AP2-like ethylene-responsive transcription factor SNZ [Source:UniProtKB/Swiss-Prot;Acc:Q6PV67]	AP2-like ethylene-responsive transcription factor SNZ	Covered	26	101.39	52	0.072	9046	427	0.09	7856	470
AT2G39810	chr2:+:16612800:16618057	E3 ubiquitin-protein ligase HOS1 [Source:UniProtKB/Swiss-Prot;Acc:Q84JU6]	E3 ubiquitin-protein ligase HOS1	Covered	4	11.12	3014	0.276	1280	1287	0.272	1400	1216
AT2G40080	chr2:-:16734294:16734912	Protein EARLY FLOWERING 4 [Source:UniProtKB/Swiss-Prot;Acc:O04211]	hypothetical protein	Covered	4	8.01	4043	0.392	385	1996	0.266	1456	1890
AT2G43010	chr2:+:17886427:17889050	Transcription factor PIF4 [Source:UniProtKB/Swiss-Prot;Acc:Q8W2F3]	transcription factor PIF4	Covered	12	41.46	595	0.318	772	114	0.326	852	126
AT2G43410	chr2:-:18025247:18031243	Flowering time control protein FPA [Source:UniProtKB/Swiss-Prot;Acc:Q8LPQ9]	Flowering time control protein FPA	Covered	11	39.81	626	0.51	99	82	0.572	55	76
AT2G44680	chr2:-:18426546:18428357	Putative casein kinase II subunit beta-4 [Source:UniProtKB/Swiss-Prot;Acc:O80507]	casein kinase II beta subunit 4	Covered	23	117.5	31	0.424	278	17	0.414	377	23
AT2G45650	chr2:+:18804350:18806522	Agamous-like MADS-box protein AGL6 [Source:UniProtKB/Swiss-Prot;Acc:P29386]	agamous-like MADS-box protein AGL6	Covered	27	99.22	54	0.31	873	152	0.284	1287	302
AT2G45660	chr2:-:18807538:18811047	MADS-box protein SOC1 [Source:UniProtKB/Swiss-Prot;Acc:O64645]	MADS-box protein SOC1	Covered	22	96.45	58	0.264	1450	390	0.202	2672	526
AT2G46340	chr2:-:19022173:19027413	Protein SUPPRESSOR OF PHYA-105 1 [Source:UniProtKB/Swiss-Prot;Acc:Q9SYX2]	protein SUPPRESSOR OF PHYA-105	Covered	9	35.17	789	0.322	740	125	0.328	823	119
AT2G46790	chr2:+:19232649:19235087	Two-component response regulator-like APRR9 [Source:UniProtKB/Swiss-Prot;Acc:Q8L500]	two-component response regulator-like APRR9	Covered	1	4.21	6307	0.15	4201	3706	0.17	3654	3595
AT2G46830	chr2:+:19245672:19248914	Protein CCA1 [Source:UniProtKB/Swiss-Prot;Acc:P92973]	protein CCA1	Covered	9	31.79	915	0.222	2111	718	0.248	1717	484
AT3G01460	chr3:+:173316:182454	Methyl-CpG-binding domain-containing protein 9 [Source:UniProtKB/Swiss-Prot;Acc:Q9SGH2]	methyl-CPG-binding domain 9	Covered	4	18.09	1829	0.658	7	62	0.672	8	80
AT3G02380	chr3:-:487236:488693	Zinc finger protein CONSTANS-LIKE 2 [Source:UniProtKB/Swiss-Prot;Acc:Q96502]	zinc finger protein CONSTANS-LIKE 2	Covered	6	23.33	1369	0.436	244	340	0.366	586	336
AT3G04610	chr3:-:1250553:1254873	Flowering locus K homology domain [Source:UniProtKB/Swiss-Prot;Acc:Q9SR13]	RNA-binding KH domain-containing protein	Covered	4	17.02	1954	0.482	143	627	0.452	244	593
AT3G05120	chr3:+:1430471:1432778	Gibberellin receptor GID1A [Source:UniProtKB/Swiss-Prot;Acc:Q9MAA7]	putative gibberellin receptor GID1L1	Covered	6	24.58	1279	0.186	3086	1301	0.22	2190	715
AT3G05690	chr3:-:1676546:1678932	Nuclear transcription factor Y subunit A-2 [Source:UniProtKB/Swiss-Prot;Acc:Q9M9X4]	nuclear transcription factor Y subunit A-2	Covered	46	169.89	4	0.376	454	38	0.35	676	33
AT3G07650	chr3:+:2441657:2444532	Zinc finger protein CONSTANS-LIKE 9 [Source:UniProtKB/Swiss-Prot;Acc:Q9SSE5]	zinc finger protein CONSTANS-LIKE 9	Covered	8	26.49	1157	0.382	431	260	0.328	845	245
AT3G10390	chr3:+:3229293:3232345	Flavin containing amine oxidoreductase family protein [Source:TAIR;Acc:AT3G10390]	lysine-specific histone demethylase 1 homolog 3	Covered	7	17.71	1863	0.218	2191	760	0.22	2160	684
AT3G11540	chr3:+:3631887:3637955	Probable UDP-N-acetylglucosamine--peptide N-acetylglucosaminyltransferase SPINDLY [Source:UniProtKB/Swiss-Prot;Acc:Q96301]	putative UDP-N-acetylglucosamine--peptide N-acetylglucosaminyltransferase SPINDLY	Covered	7	19.85	1654	0.214	2267	810	0.236	1906	582
AT3G12810	chr3:+:4065042:4074078	Protein PHOTOPERIOD-INDEPENDENT EARLY FLOWERING 1 [Source:UniProtKB/Swiss-Prot;Acc:Q7X9V2]	photoperiod-independent early flowering 1 protein	Covered	26	116.82	24	0.62	27	1	0.51	132	6
AT3G13682	chr3:-:4479193:4481509	Lysine-specific histone demethylase 1 homolog 2 [Source:UniProtKB/Swiss-Prot;Acc:Q9LID0]	Lysine-specific histone demethylase 1-2	Covered	4	7.91	4075	0.082	8156	5269	0.156	4121	1925
AT3G15270	chr3:-:5140365:5141348	Squamosa promoter-binding-like protein 5 [Source:UniProtKB/Swiss-Prot;Acc:Q9S758]	squamosa promoter-binding-like protein 5	Covered	19	74.1	150	0.342	621	80	0.316	936	152
AT3G15354	chr3:-:5169095:5172837	SPA1-related 3 [Source:TAIR;Acc:AT3G15354]	protein SPA1-related 3	Covered	6	34.17	832	0.208	2458	937	0.18	3288	1373
AT3G18990	chr3:-:6548869:6551853	B3 domain-containing transcription factor VRN1 [Source:UniProtKB/Swiss-Prot;Acc:Q8L3W1]	B3 domain-containing transcription factor VRN1	Covered	20	68.98	187	0.064	9778	1197	0.07	9828	1313
AT3G20740	chr3:-:7248809:7252452	Polycomb group protein FERTILIZATION-INDEPENDENT ENDOSPERM [Source:UniProtKB/Swiss-Prot;Acc:Q9LT47]	polycomb group protein FERTILIZATION-INDEPENDENT ENDOSPERM	Covered	14	81.03	110	0.006	18678	782	0.026	16221	837
AT3G24440	chr3:-:8876027:8878171	VIN3-like protein 1 [Source:UniProtKB/Swiss-Prot;Acc:Q9LHF5]	Fibronectin type III domain-containing protein	Covered	6	28.66	1055	0.232	1977	655	0.25	1684	478
AT3G46640	chr3:+:17183070:17185218	Transcription factor LUX [Source:UniProtKB/Swiss-Prot;Acc:Q9SNB4]	protein phytoclock 1	Covered	1	5.42	5250	0.398	364	1972	0.4	411	2347
AT3G47500	chr3:-:17504000:17506058	Cyclic dof factor 3 [Source:UniProtKB/Swiss-Prot;Acc:Q8LFV3]	cyclic DOF factor 3	Covered	22	78.01	127	0.308	835	132	0.348	681	80
AT3G48430	chr3:+:17935609:17940746	Lysine-specific demethylase REF6 [Source:UniProtKB/Swiss-Prot;Acc:Q9STM3]	lysine-specific demethylase REF6	Covered	7	29.43	1001	0.626	20	169	0.59	37	179
AT3G54990	chr3:-:20373718:20376522	AP2-like ethylene-responsive transcription factor SMZ [Source:UniProtKB/Swiss-Prot;Acc:Q6PV68]	AP2-like ethylene-responsive transcription factor SMZ	Covered	9	24.52	1284	0.146	4485	2310	0.164	3831	1745
AT3G57230	chr3:+:21177423:21180932	Agamous-like MADS-box protein AGL16 [Source:UniProtKB/Swiss-Prot;Acc:A2RVQ5]	Agamous-like MADS-box protein AGL16	Covered	32	141.49	10	0.474	159	5	0.43	310	17
AT3G57390	chr3:+:21233701:21235911	Agamous-like MADS-box protein AGL18 [Source:UniProtKB/Swiss-Prot;Acc:Q9M2K8]	Agamous-like MADS-box protein AGL18	Covered	33	126.54	19	0.338	629	83	0.296	1133	185
AT3G59060	chr3:-:21827978:21830507	Transcription factor PIF5 [Source:UniProtKB/Swiss-Prot;Acc:Q84LH8]	transcription factor PIF5	Covered	15	56.69	308	0.534	73	19	0.546	86	15
AT3G60250	chr3:-:22270337:22272113	Casein kinase II subunit beta-3 [Source:UniProtKB/Swiss-Prot;Acc:O81275]	casein kinase 2 subunit beta-3	Covered	25	113.44	35	0.342	617	75	0.316	931	142
AT3G62090	chr3:-:22988547:22990709	Transcription factor PIF6 [Source:UniProtKB/Swiss-Prot;Acc:Q8L5W7]	transcription factor PIF6	Covered	12	48.63	444	0.264	1396	355	0.244	1812	545
AT3G63010	chr3:+:23289425:23291486	Gibberellin receptor GID1B [Source:UniProtKB/Swiss-Prot;Acc:Q9LYC1]	putative gibberellin receptor GID1L2	Covered	5	20.43	1610	0.068	9400	5453	0.076	9151	5965
AT4G00650	chr4:+:269026:271503	Inactive protein FRIGIDA [Source:UniProtKB/Swiss-Prot;Acc:Q67Z93]	FRIGIDA-like protein	Covered	6	24.39	1294	0.066	9638	4772	0.092	7672	4698
AT4G02020	chr4:+:886600:891955	Histone-lysine N-methyltransferase EZA1 [Source:UniProtKB/Swiss-Prot;Acc:Q9ZSM8]	histone-lysine N-methyltransferase EZA1	Covered	17	95.68	56	0.47	180	6	0.448	255	14
AT4G02560	chr4:-:1123490:1128421	Homeobox protein LUMINIDEPENDENS [Source:UniProtKB/Swiss-Prot;Acc:Q38796]	homeobox protein LUMINIDEPENDENS	Covered	2	7.87	4091	0.364	521	2029	0.378	536	1934
AT4G02780	chr4:-:1237767:1244813	Ent-copalyl diphosphate synthase, chloroplastic [Source:UniProtKB/Swiss-Prot;Acc:Q38802]	Ent-copalyl diphosphate synthase	Covered	1	2.02	8962	0.03	14020	9835	0.03	15440	10022
AT4G08920	chr4:+:5724103:5727253	Cryptochrome-1 [Source:UniProtKB/Swiss-Prot;Acc:Q43125]	cryptochrome-1	Covered	7	23.1	1385	0.232	1940	632	0.218	2348	822
AT4G11110	chr4:+:6771605:6777225	Protein SPA1-RELATED 2 [Source:UniProtKB/Swiss-Prot;Acc:Q9T014]	protein SPA1-related 2	Covered	7	38.82	663	0.346	594	93	0.384	490	83
AT4G11880	chr4:+:7143115:7147391	Agamous-like MADS-box protein AGL14 [Source:UniProtKB/Swiss-Prot;Acc:Q38838]	agamous-like MADS-box protein AGL14	Covered	16	55.6	329	0.282	1137	254	0.238	1989	620
AT4G12480	chr4:-:7406105:7406937	Lipid transfer protein EARLI 1 [Source:UniProtKB/Swiss-Prot;Acc:Q39176]	putative lipid transfer protein	Covered	1	2.04	8904	0.058	10522	7365	0.066	10335	6972
AT4G15880	chr4:+:9012645:9016116	Ubiquitin-like-specific protease ESD4 [Source:UniProtKB/Swiss-Prot;Acc:Q94F30]	ubiquitin-like-specific protease ESD4	Covered	5	16.99	1961	0.084	8080	5223	0.058	11147	6793
AT4G16250	chr4:-:9195602:9199486	Phytochrome D [Source:UniProtKB/Swiss-Prot;Acc:P42497]	phytochrome D	Covered	13	56.29	312	0.542	68	20	0.612	32	16
AT4G16280	chr4:-:9206597:9214825	RNA binding;abscisic acid binding [Source:TAIR;Acc:AT4G16280]	RNA binding / abscisic acid binding protein	Covered	1	4.12	6468	0.424	271	1577	0.442	284	1784
AT4G16845	chr4:+:9476143:9479878	Polycomb group protein VERNALIZATION 2 [Source:UniProtKB/Swiss-Prot;Acc:Q8W5B1]	polycomb group protein VERNALIZATION 2	Covered	22	103.12	49	0.13	5193	411	0.164	3818	456
AT4G18130	chr4:-:10042137:10046082	Phytochrome E [Source:UniProtKB/Swiss-Prot;Acc:P42498]	phytochrome E	Covered	10	44.1	534	0.328	708	95	0.372	541	53
AT4G20370	chr4:-:11000771:11002996	Protein TWIN SISTER of FT [Source:UniProtKB/Swiss-Prot;Acc:Q9S7R5]	protein TWIN SISTER of FT	Covered	8	27.1	1125	0.388	395	261	0.31	996	239
AT4G22950	chr4:-:12023915:12027421	Agamous-like MADS-box protein AGL19 [Source:UniProtKB/Swiss-Prot;Acc:O82743]	agamous-like MADS-box protein AGL19	Covered	18	69.84	182	0.252	1609	485	0.246	1789	542
AT4G24540	chr4:-:12670965:12674072	MADS-box protein AGL24 [Source:UniProtKB/Swiss-Prot;Acc:O82794]	MADS-box protein AGL24	Covered	50	206.5	1	0.178	3244	10	0.132	5308	10
AT4G25530	chr4:+:13038360:13042443	Homeobox-leucine zipper protein HDG6 [Source:UniProtKB/Swiss-Prot;Acc:Q9FVI6]	homeobox-leucine zipper protein HDG6	Covered	6	15.9	2103	0.048	11482	6528	0.068	10074	6797
AT4G29830	chr4:+:14597661:14599300	WD repeat-containing protein VIP3 [Source:UniProtKB/Swiss-Prot;Acc:Q9SZQ5]	SKI8 like WD40 repeat-containing protein	Covered	24	84.27	99	0.132	5053	726	0.148	4423	780
AT4G30200	chr4:-:14786633:14790501	VIN3-like protein 2 [Source:UniProtKB/Swiss-Prot;Acc:Q9SUM4]	vernalization5/VIN3-like protein	Covered	2	8.37	3907	0.232	1934	1883	0.252	1714	1819
AT4G31120	chr4:-:15132011:15136639	Protein arginine N-methyltransferase 1.5 [Source:UniProtKB/Swiss-Prot;Acc:Q8GWT4]	protein arginine N-methyltransferase 5	Covered	23	55.19	329	0.066	9625	1835	0.114	6215	2013
AT4G32980	chr4:-:15914722:15918044	Homeobox protein ATH1 [Source:UniProtKB/Swiss-Prot;Acc:P48731]	homeobox protein ATH1	Covered	26	94.42	58	0.126	5406	474	0.172	3582	517
AT4G35900	chr4:+:17004595:17006287	Protein FD [Source:UniProtKB/Swiss-Prot;Acc:Q84JK2]	Basic-leucine zipper (bZIP) transcription factor family protein	Covered	29	113.86	37	0.234	1911	324	0.252	1698	346
AT4G36920	chr4:+:17400610:17403469	Floral homeotic protein APETALA 2 [Source:UniProtKB/Swiss-Prot;Acc:P47927]	Floral homeotic protein APETALA 2	Covered	1	2.28	8309	0.468	179	1159	0.506	151	1115
AT4G37940	chr4:-:17835572:17838621	Agamous-like MADS-box protein AGL21 [Source:UniProtKB/Swiss-Prot;Acc:Q9SZJ6]	agamous-like MADS-box protein AGL21	Covered	21	74.4	153	0.538	75	6	0.438	292	15
AT5G03840	chr5:-:1024641:1025812	Protein TERMINAL FLOWER 1 [Source:UniProtKB/Swiss-Prot;Acc:P93003]	protein TERMINAL FLOWER 1	Covered	4	12.49	2702	0.084	8043	5208	0.076	9235	6046
AT5G04240	chr5:+:1169544:1174878	Probable lysine-specific demethylase ELF6 [Source:UniProtKB/Swiss-Prot;Acc:Q6BDA0]	probable lysine-specific demethylase ELF6	Covered	18	54.79	337	0.54	67	20	0.572	47	21
AT5G10140	chr5:-:3173497:3179448	MADS-box protein FLOWERING LOCUS C [Source:UniProtKB/Swiss-Prot;Acc:Q9S7Q7]	MADS-box protein FLOWERING LOCUS C	Covered	4	13.5	2502	0.356	550	983	0.314	935	898
AT5G12840	chr5:-:4050691:4053606	Nuclear transcription factor Y subunit A-1 [Source:UniProtKB/Swiss-Prot;Acc:Q9LXV5]	nuclear transcription factor Y subunit A-1	Covered	40	170.9	4	0.34	627	34	0.322	863	31
AT5G13480	chr5:-:4326473:4331971	Flowering time control protein FY [Source:UniProtKB/Swiss-Prot;Acc:Q6NLV4]	Flowering time control protein FY	Covered	5	20.4	1607	0.376	426	453	0.42	346	451
AT5G15840	chr5:-:5171182:5172758	Zinc finger protein CONSTANS [Source:UniProtKB/Swiss-Prot;Acc:Q39057]	zinc finger protein CONSTANS	Covered	20	77.88	129	0.306	958	186	0.324	852	127
AT5G15850	chr5:-:5176091:5177897	Zinc finger protein CONSTANS-LIKE 1 [Source:UniProtKB/Swiss-Prot;Acc:O50055]	zinc finger protein CONSTANS-LIKE 1	Covered	26	93.92	60	0.424	288	17	0.348	674	81
AT5G16320	chr5:+:5344502:5346019	FRIGIDA-like protein 1 [Source:UniProtKB/Swiss-Prot;Acc:Q9FFF1]	protein FRIGIDA like 1	Covered	9	38.64	669	0.07	9241	3042	0.078	8939	3324
AT5G17690	chr5:-:5827171:5829682	Chromo domain-containing protein LHP1 [Source:UniProtKB/Swiss-Prot;Acc:Q946J8]	chromo domain-containing protein LHP1	Covered	24	72.06	166	0.128	5252	1084	0.134	5100	1194
AT5G23150	chr5:+:7785835:7792489	ENHANCER OF AG-4 protein 2 [Source:UniProtKB/Swiss-Prot;Acc:Q9XER9]	ENHANCER OF AG-4 protein 2	Covered	1	4.52	5765	0.302	954	3287	0.352	662	3157
AT5G24470	chr5:-:8355951:8358873	pseudo-response regulator 5 [Source:TAIR;Acc:AT5G24470]	pseudo-response regulator 5	Covered	12	39.39	632	0.124	5460	2899	0.156	4080	1910
AT5G24860	chr5:+:8541778:8542449	Flowering-promoting factor 1 [Source:UniProtKB/Swiss-Prot;Acc:O23624]	flowering promoting factor 1	Covered	1	4.42	6049	0.06	10228	7159	0.14	4869	3384
AT5G27320	chr5:+:9629087:9631210	Gibberellin receptor GID1C [Source:UniProtKB/Swiss-Prot;Acc:Q940G6]	putative gibberellin receptor GID1L3	Covered	5	20.43	1610	0.202	2574	1004	0.184	3158	1284
AT5G35840	chr5:+:14007826:14011764	Phytochrome C [Source:UniProtKB/Swiss-Prot;Acc:P14714]	phytochrome C	Covered	16	63.72	227	0.33	704	94	0.35	693	89
AT5G39660	chr5:+:15878699:15881044	Cyclic dof factor 2 [Source:UniProtKB/Swiss-Prot;Acc:Q93ZL5]	cycling DOF factor 2	Covered	14	53.43	359	0.192	2930	1228	0.184	3145	1286
AT5G46210	chr5:-:18731418:18736810	Cullin-4 [Source:UniProtKB/Swiss-Prot;Acc:Q8LGH4]	cullin4	Covered	23	123.13	19	0.184	3092	171	0.166	3724	188
AT5G46910	chr5:+:19046858:19050880	Transcription factor jumonji (jmj) family protein / zinc finger (C5HC2 type) family protein [Source:TAIR;Acc:AT5G46910]	transcription factor jumonji (jmj) family protein / zinc finger (C5HC2 type) family protein	Covered	4	17.67	1871	0.12	5662	3170	0.158	4054	1897
AT5G51230	chr5:+:20823736:20829564	Polycomb group protein EMBRYONIC FLOWER 2 [Source:UniProtKB/Swiss-Prot;Acc:Q8L6Y4]	polycomb group protein EMBRYONIC FLOWER 2	Covered	30	127.29	17	0.066	9683	141	0.066	10315	159
AT5G54270	chr5:+:22038273:22039568	light-harvesting chlorophyll B-binding protein 3 [Source:TAIR;Acc:AT5G54270]	light-harvesting chlorophyll B-binding protein 3	Covered	2	3.58	7026	0.096	7237	4536	0.192	2952	4156
AT5G57360	chr5:+:23241427:23244590	Adagio protein 1 [Source:UniProtKB/Swiss-Prot;Acc:Q94BT6]	adagio protein 1	Covered	11	47.69	465	0.272	1252	299	0.342	737	102
AT5G57380	chr5:-:23246395:23249504	Protein VERNALIZATION INSENSITIVE 3 [Source:UniProtKB/Swiss-Prot;Acc:Q9FIE3]	protein VERNALIZATION INSENSITIVE 3	Covered	10	43.93	538	0.276	1194	269	0.288	1187	261
AT5G59560	chr5:-:24000556:24001957	Protein SENSITIVITY TO RED LIGHT REDUCED 1 [Source:UniProtKB/Swiss-Prot;Acc:Q8GWZ6]	sensitivity to red light reduced protein	Covered	1	4.14	6422	0.096	7230	4499	0.106	6784	3996
AT5G60100	chr5:-:24197998:24201404	Two-component response regulator-like APRR3 [Source:UniProtKB/Swiss-Prot;Acc:Q9LVG4]	pseudo-response regulator 3	Covered	6	20.41	1608	0.144	4536	2346	0.138	4844	2468
AT5G60120	chr5:+:24207689:24211743	AP2-like ethylene-responsive transcription factor TOE2 [Source:UniProtKB/Swiss-Prot;Acc:Q9LVG2]	AP2-like ethylene-responsive transcription factor TOE2	Covered	16	52.91	364	0.38	424	35	0.356	623	74
AT5G60910	chr5:-:24502482:24506143	Agamous-like MADS-box protein AGL8 [Source:UniProtKB/Swiss-Prot;Acc:Q38876]	agamous-like MADS-box protein AGL8	Covered	13	59.54	269	0.342	630	80	0.268	1444	368
AT5G61150	chr5:-:24603656:24607725	Protein LEO1 homolog [Source:UniProtKB/Swiss-Prot;Acc:Q9FNQ0]	leo1-like family protein	Covered	29	211.1	1	0.204	2506	10	0.204	2533	8
AT5G61380	chr5:+:24675064:24678550	Two-component response regulator-like APRR1 [Source:UniProtKB/Swiss-Prot;Acc:Q9LKL2]	two-component response regulator-like APRR1	Covered	13	48.08	454	0.36	544	57	0.346	692	86
AT5G61850	chr5:+:24844295:24846933	Protein LEAFY [Source:UniProtKB/Swiss-Prot;Acc:Q00958]	protein LEAFY	Covered	1	4.19	6349	0.398	360	1963	0.406	399	2311
AT5G62040	chr5:+:24922810:24923709	Protein BROTHER of FT and TFL 1 [Source:UniProtKB/Swiss-Prot;Acc:Q9FIT4]	protein BROTHER of FT and TFL 1	Covered	4	14.18	2384	0.208	2453	924	0.13	5306	2814
AT5G62430	chr5:-:25069093:25070934	Cyclic dof factor 1 [Source:UniProtKB/Swiss-Prot;Acc:Q8W1E3]	Dof zinc finger protein DOF5.5	Covered	18	68.87	188	0.136	4889	1204	0.122	5901	1310
AT5G62640	chr5:-:25149433:25152541	proline-rich family protein [Source:TAIR;Acc:AT5G62640]	protein EARLY FLOWERING 5	Covered	4	11.86	2852	0.118	5765	3264	0.158	3993	1850
AT5G65050	chr5:+:25982254:25986326	Agamous-like MADS-box protein AGL31 [Source:UniProtKB/Swiss-Prot;Acc:Q9FPN7]	agamous-like MADS-box protein AGL31	Covered	1	5.41	5253	0.418	306	1740	0.384	487	2685
AT5G65060	chr5:+:25987429:25991315	K-box region and MADS-box transcription factor family protein [Source:TAIR;Acc:AT5G65060]	K-box region and MADS-box transcription factor family protein	Covered	12	39.58	629	0.434	266	85	0.444	261	75
AT5G67100	chr5:+:26776994:26785104	DNA polymerase alpha catalytic subunit [Source:UniProtKB/Swiss-Prot;Acc:Q9FHA3]	DNA polymerase alpha catalytic subunit	Covered	2	15.76	2109	0.516	90	650	0.554	63	563
AT1G02340	chr1:-:465718:467844	Transcription factor HFR1 [Source:UniProtKB/Swiss-Prot;Acc:Q9FE22]	transcription factor HFR1	Covered	20	73.84	155	0.12	5674	1052	0.11	6535	1130
AT1G04400	chr1:-:1185550:1188517	Cryptochrome-2 [Source:UniProtKB/Swiss-Prot;Acc:Q96524]	cryptochrome 2	Covered	8	25.45	1219	0.046	11771	4570	0.05	12102	4978
AT4G26000	chr4:+:13197246:13199836	RNA-binding KH domain-containing protein PEPPER [Source:UniProtKB/Swiss-Prot;Acc:Q9SZH4]	RNA-binding KH domain-containing protein PEPPER	Covered	1	4.5	5875	0.148	4329	3360	0.154	4315	3250
AT5G02810	chr5:-:637897:641977	Two-component response regulator-like APRR7 [Source:UniProtKB/Swiss-Prot;Acc:Q93WK5]	pseudo-response regulator 7	Covered	6	19.14	1704	0.288	1076	515	0.316	944	495
AT5G63310	chr5:-:25371904:25373861	Nucleoside diphosphate kinase II, chloroplastic [Source:UniProtKB/Swiss-Prot;Acc:O64903]	nucleoside diphosphate kinase II	Covered	5	13.66	2457	0.068	9335	6376	0.076	9159	5974
AT3G25730	chr3:+:9396420:9397747	AP2/ERF and B3 domain-containing transcription factor ARF14 [Source:UniProtKB/Swiss-Prot;Acc:Q9LS06]	ethylene response DNA binding factor 3	Covered	2	7.35	4260	0.15	4261	2130	0.136	5037	2620
AT1G08970	chr1:+:2882524:2884337	Nuclear transcription factor Y subunit C-9 [Source:UniProtKB/Swiss-Prot;Acc:Q8L4B2]	heme activated protein 5c	Covered	39	259.97	1	0.66	15	1	0.602	32	1
AT1G18100	chr1:-:6227217:6230188	Protein MOTHER of FT and TF 1 [Source:UniProtKB/Swiss-Prot;Acc:Q9XFK7]	protein MOTHER of FT and TF 1	Covered	1	1.91	9268	0.196	2796	6309	0.182	3292	6047
AT1G25560	chr1:-:8981677:8983041	AP2/ERF and B3 domain-containing transcription repressor TEM1 [Source:UniProtKB/Swiss-Prot;Acc:Q9C6M5]	AP2/ERF and B3 domain-containing transcription repressor TEM1	Covered	3	9.4	3475	0.178	3288	1572	0.176	3360	1501
AT1G54830	chr1:+:20451083:20452671	Nuclear transcription factor Y subunit C-3 [Source:UniProtKB/Swiss-Prot;Acc:Q9ZVL3]	nuclear transcription factor Y subunit C-3	Covered	40	266.35	1	0.544	60	2	0.526	115	5
AT1G56170	chr1:+:21024764:21025883	Nuclear transcription factor Y subunit C-2 [Source:UniProtKB/Swiss-Prot;Acc:Q8LCG7]	nuclear transcription factor Y subunit C-2	Covered	44	277.6	1	0.332	699	7	0.298	1100	9
AT1G68840	chr1:+:25880323:25882222	AP2/ERF and B3 domain-containing transcription repressor RAV2 [Source:UniProtKB/Swiss-Prot;Acc:P82280]	AP2-EREBP family, RAVE subfamily protein RAV2	Covered	3	8.99	3619	0.2	2655	1686	0.232	2029	1609
AT2G23080	chr2:+:9827113:9829537	Probable casein kinase II subunit alpha [Source:UniProtKB/Swiss-Prot;Acc:O64817]	casein kinase II alpha chain 3	Covered	18	70.43	174	0.276	1256	295	0.266	1497	389
AT2G31650	chr2:-:13455272:13462181	Histone-lysine N-methyltransferase ATX1 [Source:UniProtKB/Swiss-Prot;Acc:Q9C5X4]	histone-lysine N-methyltransferase ATX1	Covered	18	65.04	213	0.262	1434	373	0.298	1100	226
AT2G34880	chr2:-:14711880:14716634	Lysine-specific demethylase JMJ15 [Source:UniProtKB/Swiss-Prot;Acc:O64752]	jumonji domain-containing protein 5	Covered	1	4.52	5765	0.192	2871	3253	0.172	3608	3155
AT2G42200	chr2:+:17587407:17589630	Squamosa promoter-binding-like protein 9 [Source:UniProtKB/Swiss-Prot;Acc:Q700W2]	squamosa promoter-binding-like protein 9	Covered	10	39.25	639	0.294	1035	217	0.268	1378	331
AT3G33520	chr3:-:14093656:14095549	Actin-related protein 6 [Source:UniProtKB/Swiss-Prot;Acc:Q8LGE3]	actin-related protein 6	Covered	7	41.87	587	0.014	16747	2770	0.032	14979	3053
AT4G04885	chr4:+:2471972:2475981	Polyadenylation and cleavage factor homolog 4 [Source:UniProtKB/Swiss-Prot;Acc:Q0WPF2]	PCF11P-similar protein 4	Covered	3	21.23	1544	0.302	920	438	0.336	748	408
AT4G10180	chr4:+:6346463:6349276	Light-mediated development protein DET1 [Source:UniProtKB/Swiss-Prot;Acc:P48732]	light-mediated development protein DET1	Covered	13	66.22	207	0.048	11593	1295	0.064	10523	1411
AT4G22140	chr4:-:11727726:11730509	PHD finger family protein / bromo-adjacent homology (BAH) domain-containing protein [Source:TAIR;Acc:AT4G22140]	PHD finger and bromo-adjacent homology domain-containing protein	Covered	2	9.46	3437	0.12	5646	3168	0.112	6352	3619
AT4G34530	chr4:+:16498391:16500174	Transcription factor bHLH63 [Source:UniProtKB/Swiss-Prot;Acc:Q8GY61]	cryptochrome-interacting basic-helix-loop-helix 1	Covered	11	39.73	628	0.132	5134	2804	0.152	4273	2049
AT5G41990	chr5:-:16794967:16798006	Serine/threonine-protein kinase WNK8 [Source:UniProtKB/Swiss-Prot;Acc:Q944Q0]	serine/threonine-protein kinase WNK8	Covered	2	3.53	7083	0.178	3265	4352	0.118	5945	4211
AT5G42400	chr5:-:16954469:16960671	Histone-lysine N-methyltransferase ATXR7 [Source:UniProtKB/Swiss-Prot;Acc:F4K1J4]	histone methyltransferase SDG25	Covered	5	20.9	1572	0.584	42	365	0.548	79	423
AT5G47640	chr5:+:19309227:19310272	Nuclear transcription factor Y subunit B-2 [Source:UniProtKB/Swiss-Prot;Acc:Q9FGJ3]	nuclear transcription factor Y subunit B-2	Covered	46	292.68	1	0.478	160	6	0.486	182	6
AT5G57660	chr5:+:23355464:23356989	Zinc finger protein CONSTANS-LIKE 5 [Source:UniProtKB/Swiss-Prot;Acc:Q9FHH8]	zinc finger protein CONSTANS-LIKE 5	Covered	10	34.14	831	0.12	5664	3181	0.154	4310	2082
AT5G58230	chr5:+:23556012:23558245	Histone-binding protein MSI1 [Source:UniProtKB/Swiss-Prot;Acc:O22467]	histone-binding protein MSI1	Covered	25	111.02	38	0.278	1232	294	0.27	1430	356
AT5G63470	chr5:-:25415701:25417117	Nuclear transcription factor Y subunit C-4 [Source:UniProtKB/Swiss-Prot;Acc:Q9FMV5]	nuclear transcription factor Y subunit C-4	Covered	38	278.05	1	0.644	13	1	0.61	27	1
AT5G67180	chr5:-:26801949:26804249	AP2-like ethylene-responsive transcription factor TOE3 [Source:UniProtKB/Swiss-Prot;Acc:Q9FH95]	target of early activation tagged 3	Covered	16	63.91	226	0.32	805	129	0.288	1215	271
AT1G12910	chr1:-:4394897:4396291	WD repeat-containing protein LWD1 [Source:UniProtKB/Swiss-Prot;Acc:Q9LPV9]	protein LIGHT-REGULATED WD1	Covered	5	16.7	2001	0.436	244	643	0.43	340	623
AT1G69570	chr1:-:26161528:26163496	Cyclic dof factor 5 [Source:UniProtKB/Swiss-Prot;Acc:Q9SEZ3]	Dof zinc finger protein DOF1.10	Covered	23	85.55	91	0.174	3375	676	0.172	3632	737
AT2G34720	chr2:-:14649767:14651627	Nuclear transcription factor Y subunit A-4 [Source:UniProtKB/Swiss-Prot;Acc:Q8VY64]	nuclear transcription factor Y subunit A-4	Covered	38	259.57	1	0.246	1684	10	0.248	1737	8
AT2G38880	chr2:+:16238476:16240834	Nuclear transcription factor Y subunit B-1 [Source:UniProtKB/Swiss-Prot;Acc:Q9SLG0]	nuclear transcription factor Y subunit B-1	Covered	41	275.34	1	0.182	3129	10	0.2	2706	9
AT2G47700	chr2:-:19552314:19554584	RING/U-box superfamily protein [Source:TAIR;Acc:AT2G47700]	RING/U-box domain-containing protein	Covered	1	1.92	9204	0.228	1990	6291	0.242	1864	6056
AT3G26640	chr3:+:9793220:9794457	WD repeat-containing protein LWD2 [Source:UniProtKB/Swiss-Prot;Acc:Q38960]	WD repeat-containing protein LWD2	Covered	5	16.01	2091	0.388	416	713	0.378	515	666
AT3G48590	chr3:-:18008657:18009982	Nuclear transcription factor Y subunit C-1 [Source:UniProtKB/Swiss-Prot;Acc:Q9SMP0]	nuclear transcription factor Y subunit C-1	Covered	42	298.78	1	0.536	71	3	0.55	72	2
AT4G14540	chr4:+:8344616:8345218	Nuclear transcription factor Y subunit B-3 [Source:UniProtKB/Swiss-Prot;Acc:O23310]	nuclear transcription factor Y subunit B-3	Covered	53	353.22	1	0.388	391	9	0.35	652	10
AT4G20400	chr4:+:11008666:11013860	Probable lysine-specific demethylase JMJ14 [Source:UniProtKB/Swiss-Prot;Acc:Q8GUI6]	probable lysine-specific demethylase JMJ14	Covered	3	10.78	3109	0.342	622	1330	0.3	1074	1252
AT4G24210	chr4:+:12563553:12564482	F-box protein GID2 [Source:UniProtKB/Swiss-Prot;Acc:Q9STX3]	F-box protein GID2	Covered	5	19.82	1662	0.058	10507	5599	0.018	18164	6109
AT5G08330	chr5:+:2680744:2681813	Transcription factor TCP21 [Source:UniProtKB/Swiss-Prot;Acc:Q9FTA2]	transcription factor TCP21	Covered	7	25.13	1250	0.31	884	298	0.306	1021	283
AT5G37055	chr5:-:14641551:14642440	SWR1 complex subunit 6 [Source:UniProtKB/Swiss-Prot;Acc:Q9FHW2]	serrated leaves and early flowering protein	Covered	8	35.01	798	0.15	4293	2158	0.094	7559	3764
AT2G23070	chr2:-:9823965:9826898	Casein kinase II subunit alpha, chloroplastic [Source:UniProtKB/Swiss-Prot;Acc:O64816]	casein kinase 2, alpha polypeptide	Covered	16	79.64	118	0.25	1619	464	0.216	2329	794
AT1G54160	chr1:-:20217336:20219452	Nuclear transcription factor Y subunit A-5 [Source:UniProtKB/Swiss-Prot;Acc:Q9SYH4]	nuclear transcription factor Y subunit A-5	Covered	2	4.08	6501	0.38	414	2169	0.354	654	3267
AT2G35670	chr2:+:14992565:14996756	Polycomb group protein FERTILIZATION-INDEPENDENT SEED 2 [Source:UniProtKB/Swiss-Prot;Acc:Q9ZNT9]	polycomb group protein FERTILIZATION-INDEPENDENT SEED 2	Covered	5	26.24	1174	0.1	6937	4205	0.088	8190	4844
AT5G06510	chr5:+:1984991:1987044	Nuclear transcription factor Y subunit A-10 [Source:UniProtKB/Swiss-Prot;Acc:Q8LFU0]	nuclear transcription factor Y subunit A-10	Covered	40	150.34	6	0.274	1321	53	0.226	2082	59
AT3G20910	chr3:+:7326382:7328576	Nuclear transcription factor Y subunit A-9 [Source:UniProtKB/Swiss-Prot;Acc:Q945M9]	nuclear transcription factor Y subunit A-9	Covered	37	155.33	5	0.288	1101	40	0.296	1110	46
AT1G17590	chr1:-:6050193:6052568	Nuclear transcription factor Y subunit A-8 [Source:UniProtKB/Swiss-Prot;Acc:Q9LNP6]	nuclear transcription factor Y subunit A-8	Covered	39	173.54	4	0.264	1394	32	0.254	1645	34
AT5G01400	chr5:-:162550:171072	HEAT repeat-containing protein [Source:TAIR;Acc:AT5G01400]	Symplekin/Pta1-like protein	Covered	5	12.4	2728	0.39	383	1085	0.424	329	1034
AT4G05420	chr4:+:2746121:2752943	DNA damage-binding protein 1a [Source:UniProtKB/Swiss-Prot;Acc:Q9M0V3]	DNA damage-binding protein 1a	Covered	20	94.78	58	0.51	114	5	0.512	134	5
AT5G50480	chr5:-:20557574:20558487	Nuclear transcription factor Y subunit C-6 [Source:UniProtKB/Swiss-Prot;Acc:Q9FGP7]	nuclear transcription factor Y subunit C-6	Covered	38	240.73	1	0.46	194	9	0.426	344	8
AT1G30500	chr1:-:10804450:10806319	Nuclear transcription factor Y subunit A-7 [Source:UniProtKB/Swiss-Prot;Acc:Q84JP1]	nuclear transcription factor Y subunit A-7	Covered	32	187.23	3	0.248	1650	25	0.254	1628	27
AT5G61270	chr5:-:24638773:24640600	Transcription factor PIF7 [Source:UniProtKB/Swiss-Prot;Acc:Q570R7]	transcription factor PIF7	Covered	2	8.22	3972	0.582	40	335	0.56	62	556
AT2G27470	chr2:-:11744981:11746411	nuclear factor Y, subunit B11 [Source:TAIR;Acc:AT2G27470]	nuclear factor Y, subunit B11	Covered	32	215.08	1	0.158	3967	9	0.14	4804	8
AT5G38480	chr5:+:15409697:15411516	14-3-3-like protein GF14 psi [Source:UniProtKB/Swiss-Prot;Acc:P42644]	14-3-3-like protein GF14 psi	Covered	23	124.58	19	0.67	10	1	0.644	18	1
AT5G27220	chr5:+:9578757:9582752	Frigida-like protein [Source:TAIR;Acc:AT5G27220]	Frigida-like protein	Covered	1	4.52	5777	0.296	996	3288	0.274	1332	3176
AT4G17640	chr4:+:9825153:9827357	Casein kinase II subunit beta' [Source:UniProtKB/Swiss-Prot;Acc:P40229]	casein kinase II beta chain 2	Covered	23	101.68	51	0.246	1674	410	0.276	1357	326
AT5G15800	chr5:-:5151334:5154154	Developmental protein SEPALLATA 1 [Source:UniProtKB/Swiss-Prot;Acc:P29382]	MADS box transcription factor SEPALLATA 1	Covered	40	212.89	1	0.526	84	4	0.538	87	3
AT2G13570	chr2:-:5655842:5656489	Nuclear transcription factor Y subunit B-7 [Source:UniProtKB/Swiss-Prot;Acc:Q9SIT9]	nuclear transcription factor Y subunit B-7	Covered	33	249.77	1	0.21	2383	10	0.184	3127	11
AT1G07980	chr1:-:2473165:2474927	nuclear factor Y, subunit C10 [Source:TAIR;Acc:AT1G07980]	nuclear factor Y, subunit C10	Covered	34	201.59	2	0.104	6638	20	0.074	9407	16
AT2G29950	chr2:+:12767585:12768435	Protein ELF4-LIKE 1 [Source:UniProtKB/Swiss-Prot;Acc:O80877]	protein ELF4-like 1	Covered	3	13.93	2428	0.308	894	913	0.15	4419	2188
AT1G50680	chr1:-:18777601:18778614	AP2/ERF and B3 domain-containing transcription factor At1g50680 [Source:UniProtKB/Swiss-Prot;Acc:Q9C6P5]	AP2/ERF and B3 domain-containing transcription factor	Covered	1	5.42	5250	0.154	4114	2882	0.156	4108	2774
AT3G14020	chr3:+:4642280:4644301	Nuclear transcription factor Y subunit A-6 [Source:UniProtKB/Swiss-Prot;Acc:Q9LVJ7]	nuclear transcription factor Y subunit A-6	Covered	30	133.32	14	0.252	1576	122	0.25	1723	139
AT5G47080	chr5:-:19124612:19126653	Casein kinase II subunit beta [Source:UniProtKB/Swiss-Prot;Acc:P40228]	casein kinase 2 subunit beta	Covered	25	118.2	29	0.334	697	91	0.344	720	93
AT2G18040	chr2:+:7842164:7843870	Peptidyl-prolyl cis-trans isomerase Pin1 [Source:UniProtKB/Swiss-Prot;Acc:Q9SL42]	peptidyl-prolyl cis-trans isomerase Pin1	Covered	14	42.4	570	0.184	3047	1300	0.12	5797	2954
AT1G08620	chr1:+:2736774:2743758	Putative lysine-specific demethylase JMJ16 [Source:UniProtKB/Swiss-Prot;Acc:C0SUT9]	transcription factor jumonji and C5HC2 type zinc finger domain-containing protein	Covered	5	20.71	1585	0.518	96	441	0.598	35	325
AT2G47810	chr2:-:19582750:19583618	Nuclear transcription factor Y subunit B-5 [Source:UniProtKB/Swiss-Prot;Acc:O82248]	nuclear transcription factor Y subunit B-5	Covered	25	160.01	5	0.198	2703	43	0.208	2558	50
AT1G21970	chr1:-:7727577:7729617	Nuclear transcription factor Y subunit B-9 [Source:UniProtKB/Swiss-Prot;Acc:Q9SFD8]	nuclear transcription factor Y subunit B-9	Covered	16	66.04	209	0.388	399	32	0.38	498	44
AT5G23090	chr5:+:7749070:7750544	Protein Dr1 homolog [Source:UniProtKB/Swiss-Prot;Acc:P49592]	nuclear factor Y, subunit B13	Covered	44	307.89	1	0.318	825	10	0.284	1241	9
AT5G27910	chr5:-:9940736:9941299	Nuclear transcription factor Y subunit C-8 [Source:UniProtKB/Swiss-Prot;Acc:Q4PSE2]	nuclear transcription factor Y subunit C-8	Covered	40	225.99	1	0.234	1906	9	0.216	2379	8
AT5G38140	chr5:-:15220208:15222272	Nuclear transcription factor Y subunit C-10 [Source:UniProtKB/Swiss-Prot;Acc:Q58CM8]	nuclear factor Y, subunit C12	Covered	32	185.52	3	0.052	11132	26	0.04	13720	26
AT1G17455	chr1:+:5997180:5998475	Protein ELF4-LIKE 4 [Source:UniProtKB/Swiss-Prot;Acc:Q570U6]	protein ELF4-like 4	Covered	3	14.17	2398	0.386	420	898	0.262	1571	833
AT1G51120	chr1:+:18938091:18939149	AP2/ERF and B3 domain-containing transcription factor At1g51120 [Source:UniProtKB/Swiss-Prot;Acc:Q9C688]	AP2/ERF and B3 domain-containing transcription factor	Covered	1	5.42	5250	0.178	3270	2883	0.176	3407	2783
AT5G23260	chr5:+:7836096:7838505	Protein TRANSPARENT TESTA 16 [Source:UniProtKB/Swiss-Prot;Acc:Q8RYD9]	protein TRANSPARENT TESTA 16	Covered	30	137.64	11	0.398	360	26	0.312	953	108
AT1G47250	chr1:+:17319177:17321074	Proteasome subunit alpha type-1-B [Source:UniProtKB/Swiss-Prot;Acc:O23712]	20S proteasome alpha subunit F2	Covered	2	5.81	5030	0.424	299	1743	0.438	294	1853
AT2G13540	chr2:+:5636884:5642957	Nuclear cap-binding protein subunit 1 [Source:UniProtKB/Swiss-Prot;Acc:Q9SIU2]	nuclear cap-binding protein subunit 1	Covered	5	17.88	1850	0.148	4354	2205	0.188	2957	1166
AT2G28190	chr2:+:12014498:12016569	Superoxide dismutase [Cu-Zn] 2, chloroplastic [Source:UniProtKB/Swiss-Prot;Acc:O78310]	copper/zinc superoxide dismutase 2	Covered	11	24.12	1290	0.11	6262	3682	0.098	7322	4429
AT5G42790	chr5:-:17159044:17161070	Proteasome subunit alpha type-1-A [Source:UniProtKB/Swiss-Prot;Acc:P34066]	proteasome alpha subunit F1	Covered	2	5.71	5075	0.426	275	1594	0.436	296	1861
AT5G09230	chr5:+:2871377:2873789	NAD-dependent protein deacetylase SRT2 [Source:UniProtKB/Swiss-Prot;Acc:Q94AQ6]	sirtuin 2	Covered	2	8.13	3991	0.048	11480	8039	0.066	10150	6814
AT1G50370	chr1:+:18658647:18661974	Phytochrome-associated serine/threonine-protein phosphatase 1 [Source:UniProtKB/Swiss-Prot;Acc:Q9SX52]	phytochrome-associated serine/threonine protein phosphatase 1	Covered	10	24.76	1262	0.518	92	309	0.538	94	290
AT5G16260	chr5:+:5311207:5315767	RNA binding (RRM/RBD/RNP motifs) family protein [Source:TAIR;Acc:AT5G16260]	RNA binding protein ELF9	Covered	5	16.42	2034	0.048	11628	6409	0.054	11668	6912
AT5G53360	chr5:+:21647902:21649567	TRAF-like superfamily protein [Source:TAIR;Acc:AT5G53360]	E3 ubiquitin-protein ligase SINAT5	Covered	1	1.87	9373	0.102	6765	6425	0.126	5496	6206
AT1G66350	chr1:+:24748195:24750043	DELLA protein RGL1 [Source:UniProtKB/Swiss-Prot;Acc:Q9C8Y3]	DELLA protein RGL1	Covered	5	18.47	1787	0.116	5889	3372	0.11	6404	3664
AT3G03450	chr3:-:819337:821406	DELLA protein RGL2 [Source:UniProtKB/Swiss-Prot;Acc:Q8GXW1]	DELLA protein RGL2	Covered	4	16.42	2040	0.182	3196	1394	0.15	4426	2193
AT5G20570	chr5:-:6956660:6958311	RING-box protein 1a [Source:UniProtKB/Swiss-Prot;Acc:Q940X7]	RING-box protein 1	Covered	26	97.08	56	0.102	6816	459	0.076	9271	527
AT3G13550	chr3:-:4423349:4424883	Constitutive photomorphogenesis protein 10 [Source:UniProtKB/Swiss-Prot;Acc:Q9LJD7]	constitutive photomorphogenesis protein 10	Covered	13	46.21	487	0.042	12313	2425	0.036	14338	2653
AT4G31160	chr4:+:15145853:15153075	DDB1- and CUL4-associated factor homolog 1 [Source:UniProtKB/Swiss-Prot;Acc:Q9M086]	DDB1- and CUL4-associated factor-1	Covered	8	25.56	1208	0.568	44	277	0.554	63	271
AT4G21100	chr4:-:11258761:11265463	DNA damage-binding protein 1b [Source:UniProtKB/Swiss-Prot;Acc:O49552]	DNA damage-binding protein 1b	Covered	19	76.32	138	0.418	301	21	0.418	359	21
AT3G22590	chr3:+:8003934:8005579	Hsp90 co-chaperone CDC37 [Source:UniProtKB/Swiss-Prot;Acc:Q9LJ87]	Paf1 complex subunit parafibromin-like protein	Covered	22	207.88	1	0.114	6024	8	0.088	8130	8
AT1G09030	chr1:-:2908611:2909030	Nuclear transcription factor Y subunit B-4 [Source:UniProtKB/Swiss-Prot;Acc:O04027]	nuclear transcription factor Y subunit B-4	Covered	23	142.03	10	0.116	5940	89	0.118	5929	98
AT5G47670	chr5:+:19315023:19316169	Nuclear transcription factor Y subunit B-6 [Source:UniProtKB/Swiss-Prot;Acc:Q84W66]	nuclear transcription factor Y subunit B-6	Covered	36	224.93	1	0.356	534	10	0.34	734	9
AT2G37060	chr2:+:15576024:15577877	Nuclear transcription factor Y subunit B-8 [Source:UniProtKB/Swiss-Prot;Acc:Q8VYK4]	nuclear transcription factor Y subunit B-8	Covered	31	221.89	1	0.512	108	5	0.442	287	8
AT3G53340	chr3:-:19774331:19776205	Nuclear transcription factor Y subunit B-10 [Source:UniProtKB/Swiss-Prot;Acc:Q67XJ2]	nuclear transcription factor Y subunit B-10	Covered	36	255.41	1	0.512	113	5	0.448	274	9
AT5G08190	chr5:+:2635902:2637433	nuclear factor Y, subunit B12 [Source:TAIR;Acc:AT5G08190]	nuclear factor Y, subunit B12	Covered	42	315.45	1	0.432	270	9	0.32	913	8
AT3G50000	chr3:+:18534459:18536970	Casein kinase II subunit alpha-2 [Source:UniProtKB/Swiss-Prot;Acc:Q08466]	casein kinase II, alpha chain 2	Covered	14	57.82	292	0.282	1156	263	0.29	1212	266
AT5G67380	chr5:-:26880966:26883430	Casein kinase II subunit alpha-1 [Source:UniProtKB/Swiss-Prot;Acc:Q08467]	casein kinase alpha 1	Covered	15	69.37	186	0.25	1645	486	0.286	1232	278
AT5G50490	chr5:-:20560434:20561187	Nuclear transcription factor Y subunit C-5 [Source:UniProtKB/Swiss-Prot;Acc:Q9FGP6]	nuclear transcription factor Y subunit C-5	Covered	25	160.06	5	0.292	1078	40	0.298	1120	48
AT5G50470	chr5:-:20555120:20555758	Nuclear transcription factor Y subunit C-7 [Source:UniProtKB/Swiss-Prot;Acc:Q9FGP8]	nuclear transcription factor Y subunit C-7	Covered	35	224.04	1	0.142	4668	9	0.118	5972	10
AT5G24930	chr5:+:8589234:8591236	CONSTANS-like 4 [Source:TAIR;Acc:AT5G24930]	zinc finger protein CONSTANS-LIKE 4	Covered	9	35.64	774	0.27	1326	347	0.266	1466	371
AT3G12480	chr3:+:3957777:3960472	nuclear factor Y, subunit C11 [Source:TAIR;Acc:AT3G12480]	nuclear factor Y, subunit C11	Covered	37	251.65	1	0.148	4454	10	0.112	6351	8
AT5G43250	chr5:-:17356174:17356566	nuclear factor Y, subunit C13 [Source:TAIR;Acc:AT5G43250]	nuclear factor Y, subunit C13	Covered	32	179.92	3	0.044	12080	26	0.028	15839	25
AT2G42590	chr2:-:17731855:17733967	14-3-3-like protein GF14 mu [Source:UniProtKB/Swiss-Prot;Acc:Q96299]	14-3-3-like protein GF14 mu	Covered	3	11.35	2971	0.22	2200	1254	0.268	1446	1190
AT4G09000	chr4:+:5775210:5777481	14-3-3-like protein GF14 chi [Source:UniProtKB/Swiss-Prot;Acc:P42643]	14-3-3-like protein GF14 chi	Covered	18	82.96	101	0.248	1643	482	0.242	1840	555
AT1G78300	chr1:+:29461671:29463385	14-3-3-like protein GF14 omega [Source:UniProtKB/Swiss-Prot;Acc:Q01525]	14-3-3-like protein GF14 omega	Covered	28	134.32	14	0.668	16	1	0.634	19	1
AT1G35160	chr1:+:12867126:12868890	14-3-3-like protein GF14 phi [Source:UniProtKB/Swiss-Prot;Acc:P46077]	14-3-3-like protein GF14 phi	Covered	18	83.99	99	0.498	126	5	0.53	111	4
AT5G16050	chr5:-:5243745:5245820	14-3-3-like protein GF14 upsilon [Source:UniProtKB/Swiss-Prot;Acc:P42645]	14-3-3-like protein GF14 upsilon	Covered	22	107.46	43	0.666	10	1	0.658	12	1
AT5G10450	chr5:-:3283853:3286347	14-3-3-like protein GF14 lambda [Source:UniProtKB/Swiss-Prot;Acc:P48349]	14-3-3-like protein GF14 lambda	Covered	14	54.63	339	0.396	366	25	0.406	412	28
AT3G02520	chr3:-:526437:528313	14-3-3-like protein GF14 nu [Source:UniProtKB/Swiss-Prot;Acc:Q96300]	14-3-3-like protein GF14 nu	Covered	24	119.77	26	0.622	29	1	0.59	44	1
AT5G65430	chr5:-:26148201:26150476	14-3-3-like protein GF14 kappa [Source:UniProtKB/Swiss-Prot;Acc:P48348]	14-3-3-like protein GF14 kappa	Covered	10	43.06	543	0.294	1043	222	0.256	1567	409
AT3G30260	chr3:+:11909119:11912880	AGAMOUS-like 79 [Source:TAIR;Acc:AT3G30260]	protein agamous-like 79	Covered	6	12.47	2714	0.188	3037	1280	0.148	4532	2266
AT1G72630	chr1:+:27344270:27345576	Protein ELF4-LIKE 2 [Source:UniProtKB/Swiss-Prot;Acc:Q94BS8]	protein ELF4-like 2	Covered	3	14.17	2398	0.394	386	886	0.292	1173	839
AT1G66410	chr1:-:24774217:24775984	Calmodulin-1 [Source:UniProtKB/Swiss-Prot;Acc:P0DH95]	calmodulin 1	Covered	13	34.27	810	0.294	1056	211	0.31	995	181
AT2G06255	chr2:+:2457573:2459811	Protein ELF4-LIKE 3 [Source:UniProtKB/Swiss-Prot;Acc:Q8S8F5]	protein ELF4-like 3	Covered	3	14.17	2398	0.32	787	888	0.212	2448	880
AT2G17770	chr2:+:7723103:7724323	basic region/leucine zipper motif 27 [Source:TAIR;Acc:AT2G17770]	bZIP transcription factor FD-like protein	Covered	13	59.51	269	0.12	5669	1548	0.138	4988	1715
AT3G56850	chr3:-:21046341:21048516	ABSCISIC ACID-INSENSITIVE 5-like protein 2 [Source:UniProtKB/Swiss-Prot;Acc:Q9LES3]	ABA-responsive element binding protein 3	Covered	11	45.15	510	0.238	1816	572	0.22	2237	737
AT5G44080	chr5:-:17738652:17739873	Basic-leucine zipper (bZIP) transcription factor family protein [Source:TAIR;Acc:AT5G44080]	basic leucine zipper transcription factor	Covered	1	4.21	6319	0.172	3470	3726	0.166	3783	3611
AT1G03970	chr1:+:1018100:1019247	G-box-binding factor 4 [Source:UniProtKB/Swiss-Prot;Acc:P42777]	G-box binding factor 4	Covered	5	21.79	1490	0.15	4212	2109	0.152	4369	2135
AT3G44460	chr3:-:16079976:16081906	ABSCISIC ACID-INSENSITIVE 5-like protein 1 [Source:UniProtKB/Swiss-Prot;Acc:Q8RYD6]	basic leucine zipper transcription factor 67	Covered	3	11.58	2907	0.174	3373	1500	0.174	3506	1523
AT1G45249	chr1:-:17165127:17167907	ABSCISIC ACID-INSENSITIVE 5-like protein 5 [Source:UniProtKB/Swiss-Prot;Acc:Q9M7Q4]	abscisic acid responsive elements-binding factor 2	Covered	13	52.03	386	0.442	238	30	0.43	294	25
AT1G49720	chr1:+:18400092:18402628	ABSCISIC ACID-INSENSITIVE 5-like protein 4 [Source:UniProtKB/Swiss-Prot;Acc:Q9M7Q5]	abscisic acid responsive element-binding factor 1	Covered	14	48.06	454	0.472	185	38	0.49	186	33
AT3G19290	chr3:+:6687140:6690123	ABSCISIC ACID-INSENSITIVE 5-like protein 7 [Source:UniProtKB/Swiss-Prot;Acc:Q9M7Q2]	ABRE binding factor 4	Covered	12	46.08	490	0.562	49	47	0.552	88	40
AT2G41070	chr2:+:17130774:17132386	ABSCISIC ACID-INSENSITIVE 5-like protein 3 [Source:UniProtKB/Swiss-Prot;Acc:Q9C5Q2]	ABI5-like transcription factor EEL	Covered	10	36.51	754	0.118	5777	3280	0.136	5078	2646
AT1G26790	chr1:-:9273857:9275312	Dof-type zinc finger DNA-binding family protein [Source:TAIR;Acc:AT1G26790]	Dof-type zinc finger DNA-binding family protein	Covered	3	12.87	2625	0.254	1540	1038	0.218	2325	974
AT1G04440	chr1:+:1202255:1205803	casein kinase like 13 [Source:TAIR;Acc:AT1G04440]	casein kinase like 13	Covered	3	6.37	4680	0.092	7452	4696	0.072	9570	6347
AT1G06040	chr1:-:1828413:1829890	B-box zinc finger protein 24 [Source:UniProtKB/Swiss-Prot;Acc:Q96288]	Salt tolerance protein	Covered	10	34.25	829	0.168	3651	1725	0.17	3708	1650
AT1G09700	chr1:-:3137767:3140353	Double-stranded RNA-binding protein 1 [Source:UniProtKB/Swiss-Prot;Acc:O04492]	dsRNA-binding hyponastic leave 1 protein	Covered	2	13.69	2471	0.136	4912	2587	0.176	3449	1501
AT1G30950	chr1:+:11036180:11037508	Protein UNUSUAL FLORAL ORGANS [Source:UniProtKB/Swiss-Prot;Acc:Q39090]	protein UNUSUAL FLORAL ORGANS	Covered	4	14.94	2244	0.012	17248	6852	0.024	16651	7238
AT1G30960	chr1:-:11037612:11040033	GTP-binding protein ERG [Source:UniProtKB/Swiss-Prot;Acc:O82653]	GTP-binding family protein	Covered	1	2.51	7899	0.068	9388	6430	0.07	9800	6576
AT1G43700	chr1:+:16484231:16486241	Transcription factor VIP1 [Source:UniProtKB/Swiss-Prot;Acc:Q9MA75]	VIRE2-interacting protein 1	Covered	11	41.22	600	0.244	1692	503	0.242	1895	580
AT1G44090	chr1:-:16760677:16762486	Gibberellin 20 oxidase 5 [Source:UniProtKB/Swiss-Prot;Acc:Q4PT02]	gibberellin 20-oxidase 5	Covered	1	2.02	8964	0.034	13341	9358	0.078	9069	5920
AT1G44446	chr1:-:16848359:16851224	Chlorophyllide a oxygenase, chloroplastic [Source:UniProtKB/Swiss-Prot;Acc:Q9MBA1]	chlorophyllide a oxygenase	Covered	5	12.11	2797	0.054	10775	7549	0.096	7456	4539
AT1G49480	chr1:-:18314178:18316645	B3 domain-containing protein REM19 [Source:UniProtKB/Swiss-Prot;Acc:Q9XIB5]	DNA-binding protein RTV1	Covered	6	25.52	1217	0.102	6800	4107	0.112	6399	3642
AT1G50960	chr1:+:18889549:18891719	Gibberellin 2-beta-dioxygenase 7 [Source:UniProtKB/Swiss-Prot;Acc:Q9C6I4]	gibberellin 2-beta-dioxygenase 7	Covered	4	15.67	2132	0.016	16425	6622	0.046	12814	7088
AT1G57820	chr1:-:21414170:21417946	E3 ubiquitin-protein ligase ORTHRUS 2 [Source:UniProtKB/Swiss-Prot;Acc:Q8VYZ0]	E3 ubiquitin-protein ligase ORTHRUS 2	Covered	4	13.78	2449	0.28	1184	923	0.288	1227	883
AT1G60980	chr1:+:22452573:22454140	Gibberellin 20 oxidase 4 [Source:UniProtKB/Swiss-Prot;Acc:Q9C955]	gibberellin 20-oxidase 4	Covered	1	4.42	6048	0.052	11093	7770	0.216	2377	3386
AT1G61040	chr1:+:22483207:22485969	Protein RTF1 homolog [Source:UniProtKB/Swiss-Prot;Acc:Q9C950]	Paf1C-like transcription factor	Covered	24	223.61	1	0.152	4195	8	0.168	3700	10
AT1G71692	chr1:-:26952645:26955127	Agamous-like MADS-box protein AGL12 [Source:UniProtKB/Swiss-Prot;Acc:Q38841]	agamous-like MADS-box protein AGL12	Covered	16	72.15	166	0.05	11225	1093	0.056	11431	1222
AT1G72050	chr1:+:27115024:27117470	transcription factor IIIA [Source:TAIR;Acc:AT1G72050]	transcription factor IIIA	Covered	6	15.29	2186	0.194	2749	1091	0.202	2646	998
AT1G74660	chr1:-:28047576:28048127	Mini zinc finger protein 1 [Source:UniProtKB/Swiss-Prot;Acc:Q9CA51]	mini zinc finger 1	Covered	1	4.13	6435	0.192	2851	3828	0.166	3788	3691
AT1G78440	chr1:-:29511599:29513051	Gibberellin 2-beta-dioxygenase 1 [Source:UniProtKB/Swiss-Prot;Acc:Q8LEA2]	gibberellin 2-beta-dioxygenase 1	Covered	1	1.74	9817	0.05	11322	7947	0.068	10088	6798
AT1G79280	chr1:-:29819142:29833016	Nuclear-pore anchor [Source:UniProtKB/Swiss-Prot;Acc:A4GSN8]	nuclear pore anchor	Covered	12	32.61	872	0.362	512	139	0.394	443	135
AT1G79460	chr1:+:29890392:29894587	Ent-kaur-16-ene synthase, chloroplastic [Source:UniProtKB/Swiss-Prot;Acc:Q9SAK2]	Ent-kaur-16-ene synthase	Covered	2	7.04	4404	0.018	16072	9357	0.044	13141	8619
AT1G80330	chr1:-:30198061:30199537	Gibberellin 3-beta-dioxygenase 4 [Source:UniProtKB/Swiss-Prot;Acc:Q9C971]	gibberellin 3-beta-dioxygenase 4	Covered	2	9.29	3496	0.04	12560	8429	0.068	10064	6759
AT1G80680	chr1:+:30324008:30328769	Nuclear pore complex protein NUP96 [Source:UniProtKB/Swiss-Prot;Acc:Q8LLD0]	suppressor of auxin resistance 3	Covered	3	7.09	4386	0.188	2991	2259	0.204	2613	2124
AT2G02560	chr2:+:689788:697596	Cullin-associated NEDD8-dissociated protein 1 [Source:UniProtKB/Swiss-Prot;Acc:Q8L5Y6]	cullin-associated NEDD8-dissociated protein 1	Covered	4	15.98	2084	0.38	431	697	0.33	790	664
AT2G02950	chr2:-:854947:856538	Protein PHYTOCHROME KINASE SUBSTRATE 1 [Source:UniProtKB/Swiss-Prot;Acc:Q9SWI1]	phytochrome kinase substrate 1	Covered	10	24.8	1270	0.03	14016	4715	0.048	12479	5158
AT2G03710	chr2:+:1129268:1131838	Agamous-like MADS-box protein AGL3 [Source:UniProtKB/Swiss-Prot;Acc:P29383]	agamous-like MADS-box protein AGL3	Covered	38	158.45	5	0.348	598	41	0.31	1031	46
AT2G04030	chr2:+:1281841:1286104	Chaperone protein htpG family protein [Source:TAIR;Acc:AT2G04030]	Chaperone protein htpG family protein	Covered	3	6.9	4436	0.176	3350	2280	0.174	3363	2174
AT2G14900	chr2:+:6404175:6405330	Gibberellin-regulated protein 7 [Source:UniProtKB/Swiss-Prot;Acc:O82328]	gibberellin-regulated protein	Covered	2	4.02	6571	0.088	7792	4979	0.13	5376	3833
AT2G20180	chr2:-:8704024:8706900	Transcription factor PIF1 [Source:UniProtKB/Swiss-Prot;Acc:Q8GZM7]	transcription factor PIF1	Covered	17	71.12	169	0.49	143	7	0.512	143	5
AT2G26710	chr2:+:11380492:11383612	Cytochrome P450 734A1 [Source:UniProtKB/Swiss-Prot;Acc:O48786]	cytochrome P450 734A1	Covered	1	1.87	9366	0.016	16477	12070	0.012	19837	12823
AT2G28290	chr2:+:12056213:12073083	Chromatin structure-remodeling complex protein SYD [Source:UniProtKB/Swiss-Prot;Acc:F4IHS2]	chromatin structure-remodeling complex protein SYD	Covered	2	9.66	3397	0.55	65	505	0.486	174	1233
AT2G30810	chr2:-:13127826:13128666	Gibberellin-regulated protein 12 [Source:UniProtKB/Swiss-Prot;Acc:Q6GKX7]	gibberellin-regulated protein 12	Covered	1	1.91	9244	0.142	4674	6317	0.134	5058	6096
AT2G34555	chr2:+:14556988:14558697	Gibberellin 2-beta-dioxygenase 3 [Source:UniProtKB/Swiss-Prot;Acc:O64692]	gibberellin 2-beta-dioxygenase 3	Covered	7	28.32	1064	0.056	10605	4142	0.12	5785	3164
AT2G37678	chr2:-:15801465:15802793	far-red elongated hypocotyl 1 [Source:TAIR;Acc:AT2G37678]	far-red elongated hypocotyl 1 protein	Covered	3	17.22	1930	0.086	7995	5153	0.074	9423	6239
AT2G39540	chr2:+:16500866:16501241	Gibberellin-regulated protein 8 [Source:UniProtKB/Swiss-Prot;Acc:O80641]	gibberellin-regulated protein	Covered	1	4.21	6321	0.12	5638	3718	0.274	1365	3598
AT2G42830	chr2:+:17820255:17824013	Agamous-like MADS-box protein AGL5 [Source:UniProtKB/Swiss-Prot;Acc:P29385]	agamous-like MADS-box protein AGL5	Covered	35	166.94	5	0.54	76	2	0.538	98	4
AT3G02310	chr3:-:464279:467074	Developmental protein SEPALLATA 2 [Source:UniProtKB/Swiss-Prot;Acc:P29384]	developmental protein SEPALLATA 2	Covered	38	168.63	4	0.514	93	4	0.446	268	13
AT3G02885	chr3:-:638021:639055	Gibberellin-regulated protein 5 [Source:UniProtKB/Swiss-Prot;Acc:Q84J95]	gibberellin-regulated protein 5	Covered	2	6.89	4470	0.208	2506	2294	0.278	1336	2237
AT3G05040	chr3:-:1401271:1408197	Protein HASTY 1 [Source:UniProtKB/Swiss-Prot;Acc:Q0WP44]	protein HASTY	Covered	10	28.41	1058	0.206	2531	980	0.208	2533	931
AT3G06910	chr3:-:2178630:2181197	Ubiquitin-like-specific protease 1A [Source:UniProtKB/Swiss-Prot;Acc:Q8GYL3]	ESD4-like sumo protease 1	Covered	1	4.42	6050	0.042	12257	8590	0.062	10671	7172
AT3G11440	chr3:+:3602093:3605104	myb domain protein 65 [Source:TAIR;Acc:AT3G11440]	myb domain protein 65	Covered	10	37.05	722	0.198	2609	992	0.272	1415	354
AT3G19040	chr3:-:6567157:6575282	Transcription initiation factor TFIID subunit 1b [Source:UniProtKB/Swiss-Prot;Acc:Q6PUA2]	transcription initiation factor TFIID subunit 1-B	Covered	19	52.13	380	0.606	29	30	0.566	52	26
AT3G19980	chr3:+:6961736:6965108	Phytochrome-associated serine/threonine-protein phosphatase 3 [Source:UniProtKB/Swiss-Prot;Acc:Q9LHE7]	phytochrome-associated serine/threonine protein phosphatase 3	Covered	13	35.11	783	0.482	148	117	0.458	242	108
AT3G20550	chr3:-:7174464:7177942	FHA domain-containing protein DDL [Source:UniProtKB/Swiss-Prot;Acc:Q8W4D8]	FHA domain-containing protein DDL	Covered	1	4.3	6183	0.184	3041	3614	0.216	2333	3486
AT3G57300	chr3:+:21199488:21207885	DNA helicase INO80 [Source:UniProtKB/Swiss-Prot;Acc:Q8RXS6]	DNA helicase INO80 complex-like 1	Covered	14	40.89	604	0.452	189	73	0.48	188	68
AT3G58070	chr3:-:21506613:21507654	Zinc finger protein GIS [Source:UniProtKB/Swiss-Prot;Acc:Q84WI0]	putative transcription factor GIS	Covered	16	60.97	241	0.178	3314	1451	0.15	4402	1612
AT3G58780	chr3:+:21738460:21742517	Agamous-like MADS-box protein AGL1 [Source:UniProtKB/Swiss-Prot;Acc:P29381]	agamous-like MADS-box protein AGL1	Covered	38	176.75	3	0.338	692	27	0.328	810	26
AT3G61120	chr3:-:22618259:22620491	Agamous-like MADS-box protein AGL13 [Source:UniProtKB/Swiss-Prot;Acc:Q38837]	agamous-like MADS-box protein AGL13	Covered	11	30.55	965	0.392	396	182	0.348	676	163
AT4G00690	chr4:+:281313:283129	UB-like protease 1B [Source:TAIR;Acc:AT4G00690]	UB-like protease 1B	Covered	1	4.21	6309	0.02	15751	11124	0.018	18132	11301
AT4G01060	chr4:+:460472:461085	MYB-like transcription factor ETC3 [Source:UniProtKB/Swiss-Prot;Acc:Q9M157]	CAPRICE-like MYB3	Covered	10	37.88	693	0.174	3451	1558	0.096	7511	3412
AT4G03400	chr4:-:1497536:1499865	Auxin-responsive GH3 family protein [Source:TAIR;Acc:AT4G03400]	auxin-responsive GH3 family protein	Covered	1	1.85	9431	0.012	17261	12099	0.02	17490	11348
AT4G09610	chr4:-:6074770:6075645	Gibberellin-regulated protein 2 [Source:UniProtKB/Swiss-Prot;Acc:P46688]	gibberellin-regulated protein 2	Covered	1	3.94	6669	0.034	13334	9355	0.02	17614	11457
AT4G14110	chr4:-:8132886:8134920	COP9 signalosome complex subunit 8 [Source:UniProtKB/Swiss-Prot;Acc:P43255]	COP9 signalosome complex subunit 8	Covered	10	37.68	698	0.052	11120	3115	0.04	13681	3425
AT4G14690	chr4:+:8418283:8419263	Early light-induced protein 2, chloroplastic [Source:UniProtKB/Swiss-Prot;Acc:Q94K66]	early light-inducible protein 2	Covered	2	3.66	6984	0.046	11786	8228	0.082	8714	5594
AT4G15180	chr4:+:8651406:8662587	Histone-lysine N-methyltransferase ATXR3 [Source:UniProtKB/Swiss-Prot;Acc:O23372]	putative histone-lysine N-methyltransferase	Covered	4	16.38	2049	0.672	7	63	0.654	12	110
AT4G21200	chr4:+:11302685:11306601	Gibberellin 2-beta-dioxygenase 8 [Source:UniProtKB/Swiss-Prot;Acc:O49561]	gibberellin 2-beta-dioxygenase 8	Covered	3	11.71	2880	0.086	7982	5147	0.108	6612	3852
AT4G21690	chr4:+:11527229:11529060	Gibberellin 3-beta-dioxygenase 3 [Source:UniProtKB/Swiss-Prot;Acc:Q9SVS8]	gibberellin 3-beta-dioxygenase 3	Covered	3	12.9	2622	0.03	13926	7376	0.072	9619	6415
AT4G24620	chr4:-:12708752:12712825	Glucose-6-phosphate isomerase 1, chloroplastic [Source:UniProtKB/Swiss-Prot;Acc:Q8H103]	phosphoglucose isomerase 1	Covered	3	6.47	4670	0.192	2887	2452	0.22	2238	2355
AT4G29130	chr4:-:14352037:14355103	Hexokinase-1 [Source:UniProtKB/Swiss-Prot;Acc:Q42525]	hexokinase 1	Covered	14	47.94	448	0.018	15987	2294	0.034	14617	2497
AT4G31500	chr4:-:15273471:15275310	Cytochrome P450 83B1 [Source:UniProtKB/Swiss-Prot;Acc:O65782]	cytochrome P450 83B1	Covered	2	8.2	3972	0.036	13024	8922	0.074	9449	6244
AT4G32040	chr4:+:15494065:15496356	Homeobox protein knotted-1-like 5 [Source:UniProtKB/Swiss-Prot;Acc:P48002]	homeobox protein knotted-1-like 5	Covered	13	55	336	0.088	7759	1867	0.094	7578	2018
AT4G33280	chr4:-:16047354:16049355	B3 domain-containing protein REM16 [Source:UniProtKB/Swiss-Prot;Acc:Q8RYD1]	AP2/B3-like transcriptional factor family protein	Covered	9	37.36	713	0.04	12556	3125	0.042	13403	3454
AT4G37580	chr4:+:17658612:17660878	Probable N-acetyltransferase HLS1 [Source:UniProtKB/Swiss-Prot;Acc:Q42381]	putative N-acetyltransferase	Covered	1	2.31	8244	0.028	14310	10066	0.03	15371	9968
AT4G39400	chr4:+:18324661:18328826	Protein BRASSINOSTEROID INSENSITIVE 1 [Source:UniProtKB/Swiss-Prot;Acc:O22476]	protein brassinosteroid insensitive 1	Covered	8	23.33	1370	0.138	4740	2482	0.22	2166	712
AT5G02840	chr5:+:648704:651972	Protein REVEILLE 4 [Source:UniProtKB/Swiss-Prot;Acc:Q6R0G4]	protein LHY/CCA1-like 1	Covered	5	20.37	1611	0.114	6030	3488	0.1	7127	4272
AT5G11260	chr5:-:3593380:3594992	Transcription factor HY5 [Source:UniProtKB/Swiss-Prot;Acc:O24646]	transcription factor HY5	Covered	20	45.11	508	0.196	2759	1117	0.194	2802	1060
AT5G11530	chr5:+:3695862:3701548	Protein EMBRYONIC FLOWER 1 [Source:UniProtKB/Swiss-Prot;Acc:Q9LYD9]	embryonic flower 1	Covered	5	19.48	1681	0.276	1206	515	0.23	2074	667
AT5G13790	chr5:-:4449014:4450843	Agamous-like MADS-box protein AGL15 [Source:UniProtKB/Swiss-Prot;Acc:Q38847]	agamous-like MADS-box protein AGL15	Covered	28	109.67	42	0.296	993	193	0.324	847	126
AT5G14920	chr5:+:4826479:4827980	Gibberellin-regulated protein 14 [Source:UniProtKB/Swiss-Prot;Acc:Q9LFR3]	gibberellin-regulated protein	Covered	2	5.5	5192	0.114	5940	3402	0.082	8647	5557
AT5G15230	chr5:+:4944900:4946216	Gibberellin-regulated protein 4 [Source:UniProtKB/Swiss-Prot;Acc:P46690]	gibberellin-regulated protein 4	Covered	1	3.89	6697	0.108	6448	4035	0.15	4394	3912
AT5G15960	chr5:+:5209898:5210727	Stress-induced protein KIN1 [Source:UniProtKB/Swiss-Prot;Acc:P18612]	cold and ABA inducible protein kin1	Covered	1	5.42	5246	0.414	323	1812	0.406	414	2364
AT5G15970	chr5:+:5211911:5212665	Stress-induced protein KIN2 [Source:UniProtKB/Swiss-Prot;Acc:P31169]	stress-induced protein KIN2	Covered	1	5.42	5246	0.448	225	1372	0.352	665	2782
AT5G19550	chr5:+:6598017:6601819	Aspartate aminotransferase, cytoplasmic isozyme 1 [Source:UniProtKB/Swiss-Prot;Acc:P46645]	aspartate aminotransferase	Covered	3	7.1	4360	0.06	10027	6998	0.12	5820	3211
AT5G20730	chr5:-:7016445:7022113	Auxin response factor 7 [Source:UniProtKB/Swiss-Prot;Acc:P93022]	auxin-regulated transcriptional activator NPH4	Covered	3	7.71	4145	0.69	7	66	0.7	5	46
AT5G25810	chr5:-:8986771:8987787	Ethylene-responsive transcription factor TINY [Source:UniProtKB/Swiss-Prot;Acc:Q39127]	ethylene-responsive transcription factor TINY	Covered	2	7.85	4086	0.188	2985	2043	0.17	3638	1944
AT5G27230	chr5:+:9584092:9588049	FRIGIDA-like protein 5 [Source:UniProtKB/Swiss-Prot;Acc:Q5XV31]	Frigida-like protein	Covered	2	9.02	3607	0.21	2403	1674	0.194	2871	1606
AT5G38150	chr5:-:15223116:15225107	Protein PLASTID MOVEMENT IMPAIRED 15 [Source:UniProtKB/Swiss-Prot;Acc:Q9FF41]	plastid movement impaired protein 15	Covered	1	2.08	8822	0.104	6644	5880	0.134	5137	5706
AT5G41360	chr5:+:16544340:16549280	DNA repair helicase XPB2 [Source:UniProtKB/Swiss-Prot;Acc:Q9FUG4]	DNA repair helicase XPB2	Covered	15	46.73	471	0.288	1109	248	0.292	1151	235
AT5G41790	chr5:+:16727530:16732847	COP1-interactive protein 1 [Source:TAIR;Acc:AT5G41790]	COP1-interactive protein 1	Covered	2	6.51	4650	0.368	483	2424	0.372	546	2350
AT5G47010	chr5:+:19072009:19079334	Regulator of nonsense transcripts 1 homolog [Source:UniProtKB/Swiss-Prot;Acc:Q9FJR0]	Regulator of nonsense transcripts 1-like protein	Covered	3	10.29	3219	0.524	79	608	0.614	27	263
AT5G54510	chr5:-:22131093:22133678	Indole-3-acetic acid-amido synthetase GH3.6 [Source:UniProtKB/Swiss-Prot;Acc:Q9LSQ4]	indole-3-acetic acid-amido synthetase GH3.6	Covered	2	4.03	6546	0.072	9034	6097	0.082	8599	5492
AT5G59570	chr5:+:24003888:24005512	Transcription factor BOA [Source:UniProtKB/Swiss-Prot;Acc:Q9LTH4]	protein BROTHER OF LUX ARRHYTHMO	Covered	12	47.64	466	0.368	475	44	0.376	527	53
AT5G59710	chr5:+:24057407:24061918	Probable NOT transcription complex subunit VIP2 [Source:UniProtKB/Swiss-Prot;Acc:Q9FPW4]	VIRE2 interacting protein 2	Covered	3	8.45	3863	0.382	424	1859	0.37	550	1758
AT3G54220	chr3:+:20070158:20072780	Protein SCARECROW [Source:UniProtKB/Swiss-Prot;Acc:Q9M384]	protein scarecrow	Covered	13	42.69	562	0.326	744	112	0.374	537	51
AT4G04890	chr4:-:2476489:2482345	Homeobox-leucine zipper protein PROTODERMAL FACTOR 2 [Source:UniProtKB/Swiss-Prot;Acc:Q93V99]	homeobox-leucine zipper protein PROTODERMAL FACTOR 2	Covered	13	51.82	363	0.22	2218	808	0.262	1517	396
AT3G06930	chr3:-:2185143:2189387	Probable histone-arginine methyltransferase 1.3 [Source:UniProtKB/Swiss-Prot;Acc:Q84W92]	arginine methyltransferase 4B	Covered	33	82.09	106	0.286	1102	242	0.312	959	164
AT4G16780	chr4:+:9449114:9450743	Homeobox-leucine zipper protein HAT4 [Source:UniProtKB/Swiss-Prot;Acc:Q05466]	homeobox protein 2	Covered	1	2.24	8359	0.054	10862	7620	0.068	10046	6773
AT4G18960	chr4:+:10382856:10388539	K-box region and MADS-box transcription factor family protein [Source:TAIR;Acc:AT4G18960]	MADS domain transcription factor AGAMOUS	Covered	18	63.95	227	0.466	192	11	0.422	313	15
AT5G05690	chr5:-:1702688:1706787	Cytochrome P450 90A1 [Source:UniProtKB/Swiss-Prot;Acc:Q42569]	cytochrome P450 90A1	Covered	1	1.94	9177	0.018	16044	12013	0.036	14283	9285
AT5G49020	chr5:+:19871251:19874920	Probable histone-arginine methyltransferase 1.4 [Source:UniProtKB/Swiss-Prot;Acc:A3KPF2]	protein arginine methyltransferase 4A	Covered	20	48.21	447	0.126	5335	2282	0.146	4504	2220
AT4G09960	chr4:-:6236375:6240932	Agamous-like MADS-box protein AGL11 [Source:UniProtKB/Swiss-Prot;Acc:Q38836]	agamous-like MADS-box protein AGL11	Covered	18	98.11	56	0.426	281	17	0.362	585	61
AT4G24520	chr4:-:12662561:12667199	NADPH--cytochrome P450 reductase 1 [Source:UniProtKB/Swiss-Prot;Acc:Q9SB48]	NADPH--cytochrome P450 reductase 1	Covered	1	3.93	6634	0.144	4521	3958	0.192	3001	3856
AT5G02200	chr5:+:437460:438894	far-red-elongated hypocotyl1-like [Source:TAIR;Acc:AT5G02200]	far-red-elongated hypocotyl1-like protein	Covered	4	21.4	1528	0.186	3134	1351	0.118	6017	3338
AT5G51820	chr5:-:21063368:21068057	Phosphoglucomutase, chloroplastic [Source:UniProtKB/Swiss-Prot;Acc:Q9SCY0]	phosphoglucomutase	Covered	5	10.5	3170	0.188	2882	1338	0.24	1813	1288
AT1G27650	chr1:+:9614551:9616357	Splicing factor U2af small subunit A [Source:UniProtKB/Swiss-Prot;Acc:Q9S709]	splicing factor U2af small subunit A	Covered	3	9.75	3355	0.262	1394	1485	0.24	1864	1425
AT1G19350	chr1:+:6688522:6690414	Protein BRASSINAZOLE-RESISTANT 2 [Source:UniProtKB/Swiss-Prot;Acc:Q9LN63]	protein brassinazole-resistant 2	Covered	17	66.02	199	0.22	2292	833	0.232	1979	613
AT1G78580	chr1:-:29552340:29560912	Alpha,alpha-trehalose-phosphate synthase [UDP-forming] 1 [Source:UniProtKB/Swiss-Prot;Acc:Q9SYM4]	alpha,alpha-trehalose-phosphate synthase [UDP-forming] 1	Covered	7	28.02	1071	0.236	1807	556	0.314	939	225
AT2G46020	chr2:+:18923304:18931934	ATP-dependent helicase BRM [Source:UniProtKB/Swiss-Prot;Acc:Q6EVK6]	putative transcription regulatory protein SNF2	Covered	4	16.75	1984	0.652	15	135	0.616	20	188
AT3G09600	chr3:+:2946406:2948995	Protein REVEILLE 8 [Source:UniProtKB/Swiss-Prot;Acc:Q8RWU3]	MYB-like transcription factor	Covered	6	23.31	1372	0.146	4529	2340	0.176	3388	1440
AT5G14750	chr5:-:4763452:4764738	Transcription factor WER [Source:UniProtKB/Swiss-Prot;Acc:Q9SEI0]	transcription factor WER	Covered	10	29.6	993	0.116	5941	3414	0.094	7667	4399
AT5G44160	chr5:+:17772941:17775686	Zinc finger protein NUTCRACKER [Source:UniProtKB/Swiss-Prot;Acc:Q9FFH3]	zinc finger protein NUTCRACKER	Covered	3	8.92	3660	0.414	310	1722	0.422	329	1621
AT3G04910	chr3:+:1354635:1358219	Serine/threonine-protein kinase WNK1 [Source:UniProtKB/Swiss-Prot;Acc:Q9CAV6]	serine/threonine-protein kinase WNK1	Covered	2	8.53	3810	0.234	1853	1821	0.236	1896	1720
AT5G64630	chr5:+:25833174:25836384	Chromatin assembly factor 1 subunit FAS2 [Source:UniProtKB/Swiss-Prot;Acc:Q9SXY1]	chromatin assembly factor 1 subunit FAS2	Covered	2	11.45	2938	0.062	10052	7038	0.056	11446	7631
AT1G48150	chr1:+:17785397:17786368	MADS-box transcription factor family protein [Source:TAIR;Acc:AT1G48150]	MADS-box transcription factor family protein	Covered	15	52.8	366	0.09	7561	2000	0.096	7612	2187
AT1G08260	chr1:+:2590944:2606892	DNA polymerase epsilon catalytic subunit A [Source:UniProtKB/Swiss-Prot;Acc:F4HW04]	DNA polymerase epsilon catalytic subunit A	Covered	7	34.32	818	0.234	1950	649	0.254	1645	472
AT3G43190	chr3:-:15179020:15183989	Sucrose synthase 4 [Source:UniProtKB/Swiss-Prot;Acc:Q9LXL5]	sucrose synthase 4	Covered	1	2.23	8372	0.114	6009	5482	0.136	5134	5302
AT5G58760	chr5:-:23730500:23733698	Protein DAMAGED DNA-BINDING 2 [Source:UniProtKB/Swiss-Prot;Acc:Q6NQ88]	DNA damage-binding protein 2	Covered	7	42.79	560	0.106	6542	2697	0.132	5184	2728
AT3G51630	chr3:+:19148871:19152193	Probable serine/threonine-protein kinase WNK5 [Source:UniProtKB/Swiss-Prot;Acc:Q9SCU5]	putative serine/threonine-protein kinase WNK5	Covered	1	2.25	8351	0.152	4222	5458	0.14	4854	5278
AT1G02400	chr1:+:486801:489577	Gibberellin 2-beta-dioxygenase 6 [Source:UniProtKB/Swiss-Prot;Acc:Q9FZ21]	gibberellin 2-oxidase 6	Covered	1	2.16	8528	0.088	7790	5650	0.108	6501	5443
AT1G01040	chr1:+:23146:31227	Endoribonuclease Dicer homolog 1 [Source:UniProtKB/Swiss-Prot;Acc:Q9SP32]	endoribonuclease Dicer-like 1	Covered	6	26.48	1153	0.512	95	265	0.56	62	252
AT1G26260	chr1:+:9086853:9089378	Transcription factor bHLH76 [Source:UniProtKB/Swiss-Prot;Acc:Q9C670]	transcription factor bHLH76	Covered	6	23.67	1346	0.206	2560	996	0.216	2244	749
AT2G44950	chr2:-:18542213:18548591	E3 ubiquitin-protein ligase BRE1-like 1 [Source:UniProtKB/Swiss-Prot;Acc:Q8RXD6]	E3 ubiquitin-protein ligase BRE1-like 1	Covered	29	187.31	2	0.168	3568	17	0.174	3505	14
AT3G54560	chr3:+:20196266:20197650	Histone H2A variant 1 [Source:UniProtKB/Swiss-Prot;Acc:O23628]	histone H2A 11	Covered	36	120.57	21	0.202	2575	182	0.178	3310	201
AT5G02030	chr5:+:395634:399041	BEL1-like homeodomain protein 9 [Source:UniProtKB/Swiss-Prot;Acc:Q9LZM8]	BEL1-like homeodomain protein 9	Covered	24	95.17	58	0.21	2340	462	0.216	2343	515
AT1G47990	chr1:+:17698655:17700834	Gibberellin 2-beta-dioxygenase 4 [Source:UniProtKB/Swiss-Prot;Acc:Q9C7Z1]	gibberellin 2-oxidase 4	Covered	3	12.66	2674	0.084	8113	5258	0.098	7311	4391
AT1G14400	chr1:-:4927011:4928690	Ubiquitin-conjugating enzyme E2 1 [Source:UniProtKB/Swiss-Prot;Acc:P25865]	ubiquitin-conjugating enzyme E2 1	Covered	25	141.37	9	0.576	42	1	0.566	72	3
AT1G17760	chr1:-:6110107:6116617	Cleavage stimulation factor subunit 77 [Source:UniProtKB/Swiss-Prot;Acc:Q8GUP1]	cleavage stimulation factor 77-like protein	Covered	6	41.79	583	0.218	2252	802	0.188	3056	1241
AT1G55250	chr1:+:20607030:20612410	E3 ubiquitin-protein ligase BRE1-like 2 [Source:UniProtKB/Swiss-Prot;Acc:Q9C895]	E3 ubiquitin-protein ligase BRE1-like 2	Covered	19	74.98	148	0.304	955	181	0.326	829	124
AT1G71800	chr1:+:26999452:27002342	Cleavage stimulating factor 64 [Source:UniProtKB/Swiss-Prot;Acc:Q9M9G6]	cleavage stimulating factor 64	Covered	8	34.99	801	0.328	741	128	0.336	798	112
AT2G02760	chr2:+:773684:775371	Ubiquitin-conjugating enzyme E2 2 [Source:UniProtKB/Swiss-Prot;Acc:P42745]	ubiquitin-conjugating enzyme E2 A	Covered	23	133.91	14	0.506	115	5	0.566	63	1
AT2G21660	chr2:-:9265249:9266393	Glycine-rich RNA-binding protein 7 [Source:UniProtKB/Swiss-Prot;Acc:Q03250]	glycine-rich RNA-binding protein 7	Covered	3	11.07	3035	0.184	3030	1260	0.188	3039	1231
AT2G27990	chr2:-:11921433:11924698	BEL1-like homeodomain protein 8 [Source:UniProtKB/Swiss-Prot;Acc:Q9SJJ3]	BEL1-like homeodomain 8	Covered	14	57.72	280	0.188	2982	1232	0.206	2645	981
AT2G45640	chr2:-:18799610:18801471	Histone deacetylase complex subunit SAP18 [Source:UniProtKB/Swiss-Prot;Acc:O64644]	histone deacetylase complex subunit SAP18	Covered	13	36.25	753	0.1	6833	3259	0.08	8908	3600
AT3G57920	chr3:-:21444321:21446035	Squamosa promoter-binding-like protein 15 [Source:UniProtKB/Swiss-Prot;Acc:Q9M2Q6]	squamosa promoter-binding-like protein 15	Covered	9	37.91	690	0.254	1591	462	0.238	1872	584
AT5G37260	chr5:-:14751344:14753088	Protein REVEILLE 2 [Source:UniProtKB/Swiss-Prot;Acc:F4K5X6]	MYB family transcription factor Circadian 1	Covered	5	18.56	1768	0.078	8549	5660	0.11	6506	3753
AT1G19850	chr1:+:6886879:6891374	Auxin response factor 5 [Source:UniProtKB/Swiss-Prot;Acc:P93024]	auxin response factor 5	Covered	1	3.78	6868	0.404	337	1858	0.448	266	1701
AT1G43850	chr1:+:16617129:16622049	Transcriptional corepressor SEUSS [Source:UniProtKB/Swiss-Prot;Acc:Q8W234]	SEUSS transcriptional co-regulator	Covered	13	54.76	339	0.62	21	23	0.69	7	22
AT4G32551	chr4:+:15707481:15713662	Transcriptional corepressor LEUNIG [Source:UniProtKB/Swiss-Prot;Acc:Q9FUY2]	transcriptional corepressor LEUNIG	Covered	9	37.56	707	0.642	17	106	0.672	11	91
AT5G37020	chr5:+:14630028:14634387	Auxin response factor 8 [Source:UniProtKB/Swiss-Prot;Acc:Q9FGV1]	auxin response factor 8	Covered	1	1.97	9077	0.45	217	1345	0.484	184	1284
AT1G12610	chr1:-:4289944:4291017	Dehydration-responsive element-binding protein 1F [Source:UniProtKB/Swiss-Prot;Acc:Q9LN86]	dehydration-responsive element-binding protein 1F	Covered	0	NA	NA	Not Considered	Not Considered	Not Considered	0.248	1769	6410
AT2G21070	chr2:+:9040852:9043626	methyltransferases [Source:TAIR;Acc:AT2G21070]	protein FIONA1	Covered	0	NA	NA	Not Considered	Not Considered	Not Considered	0.024	16601	18391
AT2G33835	chr2:-:14311787:14314700	Protein FRIGIDA-ESSENTIAL 1 [Source:UniProtKB/Swiss-Prot;Acc:Q84VG7]	zinc finger CCCH domain-containing protein 27	Not covered	0	NA	NA	Not Considered	Not Considered	Not Considered	0.126	5543	10631
AT3G21320	chr3:-:7499053:7501841	BEST Arabidopsis thaliana protein match is: hydroxyproline-rich glycoprotein family protein (TAIR:AT2G25930.1); Has 63 Blast hits to 58 proteins in 21 species: Archae - 0; Bacteria - 0; Metazoa - 3; Fungi - 0; Plants - 58; Viruses - 0; Other Eukaryo /.../2 (source: NCBI BLink). [Source:TAIR;Acc:AT3G21320]	hypothetical protein	Not covered	0	NA	NA	Not Considered	Not Considered	Not Considered	0.124	5629	10749
AT3G22380	chr3:+:7912905:7919510	Protein TIME FOR COFFEE [Source:UniProtKB/Swiss-Prot;Acc:Q94KE2]	clock regulator protein time for coffee	Covered	0	NA	NA	Not Considered	Not Considered	Not Considered	0.452	250	1642
AT4G00450	chr4:+:202416:211003	RNA polymerase II transcription mediators [Source:TAIR;Acc:AT4G00450]	transcriptional regulator MED12-like protein	Covered	0	NA	NA	Not Considered	Not Considered	Not Considered	0.362	623	3178
AT4G16810	chr4:-:9459870:9462253	VEFS-Box of polycomb protein [Source:TAIR;Acc:AT4G16810]	VEFS-Box of polycomb protein	Not covered	0	NA	NA	Not Considered	Not Considered	Not Considered	0.16	4040	9261
AT5G06100	chr5:+:1837907:1840727	myb domain protein 33 [Source:TAIR;Acc:AT5G06100]	myb domain protein 33	Covered	0	NA	NA	Not Considered	Not Considered	Not Considered	0.238	1901	6708
AT5G49230	chr5:-:19958873:19960544	Protein DEHYDRATION-INDUCED 19 homolog 7 [Source:UniProtKB/Swiss-Prot;Acc:Q9FJ17]	protein HYPERSENSITIVE TO RED AND BLUE	Covered	0	NA	NA	Not Considered	Not Considered	Not Considered	0.034	14791	17037
AT5G65070	chr5:+:25992243:25996174	K-box region and MADS-box transcription factor family protein [Source:TAIR;Acc:AT5G65070]	K-box region and MADS-box transcription factor family protein	Covered	0	NA	NA	Not Considered	Not Considered	Not Considered	0.284	1239	5063
AT5G65080	chr5:+:25997504:26002465	K-box region and MADS-box transcription factor family protein [Source:TAIR;Acc:AT5G65080]	K-box region and MADS-box transcription factor family protein	Covered	0	NA	NA	Not Considered	Not Considered	Not Considered	0.304	1024	4471
AT2G34140	chr2:-:14413758:14414765	Cyclic dof factor 4 [Source:UniProtKB/Swiss-Prot;Acc:O22967]	Dof-type zinc finger DNA-binding family protein	Covered	0	NA	NA	Not Considered	Not Considered	Not Considered	0.186	3080	8234
AT3G19140	chr3:-:6614910:6615335	Putative RING-H2 finger protein ATL62 [Source:UniProtKB/Swiss-Prot;Acc:Q9LJL6]	E3 ligase DNF	Covered	0	NA	NA	Not Considered	Not Considered	Not Considered	0.01	20569	21458
AT5G55390	chr5:-:22447966:22454802	Protein ENHANCED DOWNY MILDEW 2 [Source:UniProtKB/Swiss-Prot;Acc:F4K3G5]	enhanced downy mildew 2	Covered	0	NA	NA	Not Considered	Not Considered	Not Considered	0.496	161	1171
AT2G18870	chr2:+:8167471:8168668	vernalization5/VIN3-like [Source:TAIR;Acc:AT2G18870]	vernalization5/VIN3-like protein	Not covered	0	NA	NA	Not Considered	Not Considered	Not Considered	0.074	9436	13745
AT2G18880	chr2:+:8172189:8178995	VIN3-like protein 3 [Source:UniProtKB/Swiss-Prot;Acc:Q5BPT4]	vernalization5/VIN3-like protein	Covered	0	NA	NA	Not Considered	Not Considered	Not Considered	0.104	6901	11705
AT2G30120	chr2:-:12860541:12861910	Protein FLC EXPRESSOR [Source:UniProtKB/Swiss-Prot;Acc:F4IMQ0]	hypothetical protein	Covered	0	NA	NA	Not Considered	Not Considered	Not Considered	0.212	2362	7357
AT4G34000	chr4:+:16295430:16298255	ABSCISIC ACID-INSENSITIVE 5-like protein 6 [Source:UniProtKB/Swiss-Prot;Acc:Q9M7Q3]	abscisic acid responsive elements-binding factor 3	Covered	0	NA	NA	Not Considered	Not Considered	Not Considered	0.462	223	1480
AT1G29160	chr1:-:10183797:10184324	Dof zinc finger protein DOF1.5 [Source:UniProtKB/Swiss-Prot;Acc:P68350]	Dof zinc finger protein	Covered	0	NA	NA	Not Considered	Not Considered	Not Considered	0.31	974	4304
AT2G36270	chr2:-:15204764:15207528	Protein ABSCISIC ACID-INSENSITIVE 5 [Source:UniProtKB/Swiss-Prot;Acc:Q9SJN0]	protein abscisic acid-insensitive 5	Covered	0	NA	NA	Not Considered	Not Considered	Not Considered	0.428	332	2030
AT5G42910	chr5:+:17203742:17205380	ABSCISIC ACID-INSENSITIVE 5-like protein 8 [Source:UniProtKB/Swiss-Prot;Acc:Q9FMM7]	abscisic acid-insensitive 5-like protein 8	Covered	0	NA	NA	Not Considered	Not Considered	Not Considered	0.224	2083	6978
AT1G10588	chr1:+:3501145:3501904	Gibberellin-regulated family protein [Source:TAIR;Acc:AT1G10588]	Gibberellin-regulated GASA/GAST/Snakin family protein	Not covered	0	NA	NA	Not Considered	Not Considered	Not Considered	0.202	2739	7840
AT1G15550	chr1:-:5344478:5346166	Gibberellin 3-beta-dioxygenase 1 [Source:UniProtKB/Swiss-Prot;Acc:Q39103]	gibberellin 3-beta-dioxygenase 1	Covered	0	NA	NA	Not Considered	Not Considered	Not Considered	0.14	4958	10092
AT1G22690	chr1:+:8027294:8028168	Gibberellin-regulated protein 9 [Source:UniProtKB/Swiss-Prot;Acc:Q8GWK5]	gibberellin-regulated protein 9	Covered	0	NA	NA	Not Considered	Not Considered	Not Considered	0.088	8097	13024
AT1G30040	chr1:+:10537648:10539831	Gibberellin 2-beta-dioxygenase 2 [Source:UniProtKB/Swiss-Prot;Acc:Q9XFR9]	gibberellin 2-beta-dioxygenase 2	Covered	0	NA	NA	Not Considered	Not Considered	Not Considered	0.16	4032	9223
AT1G48270	chr1:-:17827953:17830420	G-protein coupled receptor 1 [Source:UniProtKB/Swiss-Prot;Acc:O04714]	G-protein-coupled receptor 1	Covered	0	NA	NA	Not Considered	Not Considered	Not Considered	0.002	23685	24112
AT1G52800	chr1:+:19664044:19665362	2-oxoglutarate (2OG) and Fe(II)-dependent oxygenase superfamily protein [Source:TAIR;Acc:AT1G52800]	oxidoreductase, 2OG-Fe(II) oxygenase family protein	Covered	0	NA	NA	Not Considered	Not Considered	Not Considered	0.02	17622	19126
AT1G59940	chr1:-:22065617:22066973	Two-component response regulator ARR3 [Source:UniProtKB/Swiss-Prot;Acc:Q9ZWS9]	response regulator 3	Covered	0	NA	NA	Not Considered	Not Considered	Not Considered	0.11	6473	11408
AT1G62750	chr1:-:23233434:23236447	Elongation factor G, chloroplastic [Source:UniProtKB/Swiss-Prot;Acc:Q9SI75]	elongation factor EF-G/SCO1	Covered	0	NA	NA	Not Considered	Not Considered	Not Considered	0.372	538	2855
AT1G69935	chr1:-:26341801:26343126	short hypocotyl in white light1 [Source:TAIR;Acc:AT1G69935]	serine-arginine-aspartate-rich protein SHW1	Covered	0	NA	NA	Not Considered	Not Considered	Not Considered	0.06	11069	14658
AT1G70170	chr1:+:26423874:26425356	matrix metalloproteinase [Source:TAIR;Acc:AT1G70170]	matrix metalloproteinase	Covered	0	NA	NA	Not Considered	Not Considered	Not Considered	0.06	11023	14639
AT1G74670	chr1:+:28053286:28054149	Gibberellin-regulated protein 6 [Source:UniProtKB/Swiss-Prot;Acc:Q6NMQ7]	gibberellin-regulated protein 6	Covered	0	NA	NA	Not Considered	Not Considered	Not Considered	0.308	1001	4383
AT1G80340	chr1:-:30200693:30202200	Gibberellin 3-beta-dioxygenase 2 [Source:UniProtKB/Swiss-Prot;Acc:Q9ZT84]	gibberellin 3-beta-dioxygenase 2	Covered	0	NA	NA	Not Considered	Not Considered	Not Considered	0.076	9280	13641
AT2G47310	chr2:+:19423684:19427277	flowering time control protein-related / FCA gamma-related [Source:TAIR;Acc:AT2G47310]	flowering time control protein-like protein	Covered	0	NA	NA	Not Considered	Not Considered	Not Considered	0.14	4830	9982
AT3G03090	chr3:-:700456:704769	D-xylose-proton symporter-like 1 [Source:UniProtKB/Swiss-Prot;Acc:Q8L6Z8]	vacuolar glucose transporter 1	Covered	0	NA	NA	Not Considered	Not Considered	Not Considered	0.002	23877	24239
AT3G04510	chr3:-:1215636:1216958	Protein LIGHT-DEPENDENT SHORT HYPOCOTYLS 2 [Source:UniProtKB/Swiss-Prot;Acc:Q9M836]	hypothetical protein	Covered	0	NA	NA	Not Considered	Not Considered	Not Considered	0.392	447	2507
AT3G10185	chr3:+:3145579:3146199	Gibberellin-regulated protein 13 [Source:UniProtKB/Swiss-Prot;Acc:A8MR46]	Gibberellin-regulated family protein	Not covered	0	NA	NA	Not Considered	Not Considered	Not Considered	0.074	9442	13747
AT3G26120	chr3:+:9546398:9549453	terminal EAR1-like 1 [Source:TAIR;Acc:AT3G26120]	terminal EAR1-like 1	Covered	0	NA	NA	Not Considered	Not Considered	Not Considered	0.14	4832	10015
AT3G26790	chr3:-:9853828:9855989	B3 domain-containing transcription factor FUS3 [Source:UniProtKB/Swiss-Prot;Acc:Q9LW31]	B3 domain-containing transcription factor FUS3	Covered	0	NA	NA	Not Considered	Not Considered	Not Considered	0.126	5582	10704
AT3G30180	chr3:+:11810737:11813765	Cytochrome P450 85A2 [Source:UniProtKB/Swiss-Prot;Acc:Q940V4]	brassinosteroid-6-oxidase 2	Covered	0	NA	NA	Not Considered	Not Considered	Not Considered	0.024	16695	18435
AT3G54720	chr3:-:20254725:20257848	Probable glutamate carboxypeptidase 2 [Source:UniProtKB/Swiss-Prot;Acc:Q9M1S8]	glutamate carboxypeptidase	Covered	0	NA	NA	Not Considered	Not Considered	Not Considered	0.204	2617	7699
AT4G15090	chr4:+:8614067:8618145	Protein FAR-RED IMPAIRED RESPONSE 1 [Source:UniProtKB/Swiss-Prot;Acc:Q9SWG3]	protein FAR-RED IMPAIRED RESPONSE 1	Covered	0	NA	NA	Not Considered	Not Considered	Not Considered	0.138	4950	10114
AT4G23340	chr4:-:12195453:12196793	2-oxoglutarate (2OG) and Fe(II)-dependent oxygenase superfamily protein [Source:TAIR;Acc:AT4G23340]	oxidoreductase, 2OG-Fe(II) oxygenase family protein	Not covered	0	NA	NA	Not Considered	Not Considered	Not Considered	0.052	11993	15249
AT4G27060	chr4:-:13581401:13585155	Microtubule-associated protein TORTIFOLIA1 [Source:UniProtKB/Swiss-Prot;Acc:Q9T041]	Microtubule-associated protein TORTIFOLIA1	Covered	0	NA	NA	Not Considered	Not Considered	Not Considered	0.138	4861	10019
AT4G27430	chr4:+:13718679:13723324	COP1-interacting protein 7 [Source:TAIR;Acc:AT4G27430]	COP1-interacting protein 7	Covered	0	NA	NA	Not Considered	Not Considered	Not Considered	0.104	6875	11693
AT4G31380	chr4:+:15229785:15230718	FPF1-like protein 1 [Source:TAIR;Acc:AT4G31380]	flowering-promoting factor 1-like protein 1	Not covered	0	NA	NA	Not Considered	Not Considered	Not Considered	0.006	21992	22665
AT5G03790	chr5:+:1004983:1006373	Putative homeobox-leucine zipper protein ATHB-51 [Source:UniProtKB/Swiss-Prot;Acc:Q9LZR0]	homeobox 51	Covered	0	NA	NA	Not Considered	Not Considered	Not Considered	0.196	2789	7927
AT5G07200	chr5:-:2243553:2245339	Gibberellin 20 oxidase 3 [Source:UniProtKB/Swiss-Prot;Acc:Q39112]	gibberellin 20 oxidase 3	Covered	0	NA	NA	Not Considered	Not Considered	Not Considered	0.192	2909	8079
AT5G10625	chr5:+:3358787:3359781	Flowering-promoting factor 1-like protein 2 [Source:UniProtKB/Swiss-Prot;Acc:Q9LXB5]	hypothetical protein	Not covered	0	NA	NA	Not Considered	Not Considered	Not Considered	0.238	1972	6827
AT5G25900	chr5:+:9036018:9038406	Ent-kaurene oxidase, chloroplastic [Source:UniProtKB/Swiss-Prot;Acc:Q93ZB2]	Ent-kaurene oxidase 1	Covered	0	NA	NA	Not Considered	Not Considered	Not Considered	0.01	20571	21480
AT5G28450	chr5:-:10372938:10374190	Chlorophyll A-B binding family protein [Source:TAIR;Acc:AT5G28450]	light-harvesting complex I chlorophyll a/b binding protein 2	Covered	0	NA	NA	Not Considered	Not Considered	Not Considered	0.202	2676	7781
AT5G28490	chr5:-:10454393:10455196	Protein LIGHT-DEPENDENT SHORT HYPOCOTYLS 1 [Source:UniProtKB/Swiss-Prot;Acc:Q6NNI3]	hypothetical protein	Covered	0	NA	NA	Not Considered	Not Considered	Not Considered	0.474	200	1383
AT5G37770	chr5:-:14998854:14999619	Calcium-binding protein CML24 [Source:UniProtKB/Swiss-Prot;Acc:P25070]	calcium-binding protein CML24	Covered	0	NA	NA	Not Considered	Not Considered	Not Considered	0.102	7030	11786
AT5G48150	chr5:-:19522255:19524698	Scarecrow-like transcription factor PAT1 [Source:UniProtKB/Swiss-Prot;Acc:Q9LDL7]	GRAS family transcription factor	Covered	0	NA	NA	Not Considered	Not Considered	Not Considered	0.024	16631	18386
AT5G51310	chr5:-:20852854:20854718	2-oxoglutarate (2OG) and Fe(II)-dependent oxygenase superfamily protein [Source:TAIR;Acc:AT5G51310]	2-oxoglutarate (2OG) and Fe(II)-dependent oxygenase superfamily protein	Covered	0	NA	NA	Not Considered	Not Considered	Not Considered	0.124	5593	10693
AT5G51810	chr5:-:21055188:21056808	Gibberellin 20 oxidase 2 [Source:UniProtKB/Swiss-Prot;Acc:Q39111]	gibberellin 20 oxidase 2	Covered	0	NA	NA	Not Considered	Not Considered	Not Considered	0.212	2454	7498
AT5G59845	chr5:+:24111324:24112020	Gibberellin-regulated protein 10 [Source:UniProtKB/Swiss-Prot;Acc:Q8LFM2]	gibberellin-regulated protein	Covered	0	NA	NA	Not Considered	Not Considered	Not Considered	0.348	684	3365
AT5G64813	chr5:+:25910279:25912896	Uncharacterized GTP-binding protein At5g64813 [Source:UniProtKB/Swiss-Prot;Acc:Q9C5J9]	Ras-related small GTP-binding family protein	Covered	0	NA	NA	Not Considered	Not Considered	Not Considered	0.158	4026	9255
AT5G65540	chr5:+:26195689:26198322	unknown protein; Has 6825 Blast hits to 3811 proteins in 289 species: Archae - 0; Bacteria - 184; Metazoa - 2139; Fungi - 760; Plants - 816; Viruses - 52; Other Eukaryotes - 2874 (source: NCBI BLink). [Source:TAIR;Acc:AT5G65540]	hypothetical protein	Covered	0	NA	NA	Not Considered	Not Considered	Not Considered	0.312	973	4302
AT1G12190	chr1:-:4132967:4134094	Putative F-box protein At1g12190 [Source:UniProtKB/Swiss-Prot;Acc:Q9FWW8]	F-box and associated interaction domain-containing protein	Covered	0	NA	NA	Not Considered	Not Considered	Not Considered	0	25314	25484
AT1G55080	chr1:-:20553011:20554254	Mediator of RNA polymerase II transcription subunit 9 [Source:UniProtKB/Swiss-Prot;Acc:Q8RWA2]	hypothetical protein	Covered	0	NA	NA	Not Considered	Not Considered	Not Considered	0.346	722	3494
AT5G08370	chr5:-:2690879:2693550	Alpha-galactosidase 2 [Source:UniProtKB/Swiss-Prot;Acc:Q8RX86]	alpha-galactosidase 2	Covered	0	NA	NA	Not Considered	Not Considered	Not Considered	0.044	13118	15942
AT5G63980	chr5:+:25609812:25611933	Inositol monophosphatase family protein [Source:TAIR;Acc:AT5G63980]	bifunctional 3'(2'),5'-bisphosphate nucleotidase and inositol polyphosphate 1-phosphatase	Covered	0	NA	NA	Not Considered	Not Considered	Not Considered	0.078	8972	13483
AT3G09190	chr3:-:2821479:2822687	Concanavalin A-like lectin family protein [Source:TAIR;Acc:AT3G09190]	putative lectin	Not covered	0	NA	NA	Not Considered	Not Considered	Not Considered	0.006	21994	22650
AT4G04920	chr4:+:2497644:2505535	Mediator of RNA polymerase II transcription subunit 16 [Source:UniProtKB/Swiss-Prot;Acc:F4JGZ1]	mediator of RNA polymerase II transcription subunit 16	Not covered	0	NA	NA	Not Considered	Not Considered	Not Considered	0.382	498	2703
AT2G42540	chr2:-:17711032:17712330	Protein COLD-REGULATED 15A, chloroplastic [Source:UniProtKB/Swiss-Prot;Acc:Q42512]	cold-regulated protein 15a	Covered	0	NA	NA	Not Considered	Not Considered	Not Considered	0.116	6099	11076
AT4G25420	chr4:-:12990884:12992458	Gibberellin 20 oxidase 1 [Source:UniProtKB/Swiss-Prot;Acc:Q39110]	gibberellin 20 oxidase 1	Covered	0	NA	NA	Not Considered	Not Considered	Not Considered	0.146	4497	9698
AT3G49600	chr3:-:18380549:18387128	Ubiquitin carboxyl-terminal hydrolase 26 [Source:UniProtKB/Swiss-Prot;Acc:Q9SCJ9]	ubiquitin-specific protease 26	Covered	0	NA	NA	Not Considered	Not Considered	Not Considered	0.412	365	2176
AT1G65380	chr1:+:24286826:24289249	Leucine-rich repeat receptor-like protein CLAVATA2 [Source:UniProtKB/Swiss-Prot;Acc:O80809]	leucine-rich repeat receptor-like protein CLAVATA2	Covered	0	NA	NA	Not Considered	Not Considered	Not Considered	0.058	11173	14748
