# Supplementary material for: A Meta-Analysis Based Method for Prioritizing Candidate Genes Involved in a Pre-specific Function
Source: Front Plant Sci. 2016 Dec 15;7:1914. doi: 10.3389/fpls.2016.01914 (PMC5156684; doi:10.3389/fpls.2016.01914)
Supplement: Table S5 — Performance statistics for ranking 380 flowering-time genes using different gene prioritization methods with fairly strict feature selection criteria of P < 0.01. [file Table5.XLSX]

## Sheet: Sheet1
	RafSee	AraNet v2	RAP
Min	3	1	1
First Quartile	419.75	149.5	116.5
Median	2063	830	880
Third Quartile	5105.25	3019.25	2595
Max	19235	9817	12133
