# Supplementary material for: A Meta-Analysis Based Method for Prioritizing Candidate Genes Involved in a Pre-specific Function
Source: Front Plant Sci. 2016 Dec 15;7:1914. doi: 10.3389/fpls.2016.01914 (PMC5156684; doi:10.3389/fpls.2016.01914)
Supplement: Table S6 — Functional associations between top 20 ranked genes and known flowering-time genes. [file Table6.xlsx]

## Sheet: final
top_ranked_geneID	top_ranked_geneSymbol	gene_linked_in_AraNet v2	gene symbol	gene description
AT1G19220	ARF19	AT5G20730	ARF7	auxin-regulated transcriptional activator NPH4
AT1G19220	ARF19	AT5G46910	Q9FJS0	transcription factor jumonji (jmj) family protein / zinc finger (C5HC2 type) family protein
AT1G19220	ARF19	AT5G13790	AGL15	agamous-like MADS-box protein AGL15
AT1G19220	ARF19	AT5G54510	GH3.6	indole-3-acetic acid-amido synthetase GH3.6
AT1G19220	ARF19	AT1G02400	GA2OX6	gibberellin 2-oxidase 6
AT1G21700	SWI3C	AT2G28290	SYD	chromatin structure-remodeling complex protein SYD
AT1G21700	SWI3C	AT2G46020	BRM	putative transcription regulatory protein SNF2
AT1G21700	SWI3C	AT3G13682	LDL2	Lysine-specific histone demethylase 1-2
AT1G21700	SWI3C	AT3G10390	FLD	lysine-specific histone demethylase 1 homolog 3
AT1G21700	SWI3C	AT1G62830	LDL1	Lysine-specific histone demethylase 1-1
AT1G21700	SWI3C	AT4G16280	FCA	RNA binding / abscisic acid binding protein
AT1G21700	SWI3C	AT4G02020	EZA1	histone-lysine N-methyltransferase EZA1
AT1G21700	SWI3C	AT2G31650	ATX1	histone-lysine N-methyltransferase ATX1
AT1G21700	SWI3C	AT3G22590	CDC37	Paf1 complex subunit parafibromin-like protein
AT1G21700	SWI3C	AT2G44950	HUB1	E3 ubiquitin-protein ligase BRE1-like 1
AT1G21700	SWI3C	AT1G55250	HUB2	E3 ubiquitin-protein ligase BRE1-like 2
AT1G21700	SWI3C	AT5G51230	EMF2	polycomb group protein EMBRYONIC FLOWER 2
AT1G21700	SWI3C	AT5G61150	VIP4	leo1-like family protein
AT1G21700	SWI3C	AT2G45640	SAP18	histone deacetylase complex subunit SAP18
AT1G21700	SWI3C	AT4G05420	DDB1A	DNA damage-binding protein 1a
AT1G21700	SWI3C	AT3G05040	HST1	protein HASTY
AT1G21700	SWI3C	AT4G21100	DDB1B	DNA damage-binding protein 1b
AT1G21700	SWI3C	AT3G12480	NF-YC11	nuclear factor Y, subunit C11
AT1G21700	SWI3C	AT5G62640	ELF5	protein EARLY FLOWERING 5
AT1G21700	SWI3C	AT2G23380	CLF	histone-lysine N-methyltransferase CLF
AT1G21700	SWI3C	AT4G31160	DCAF1	DDB1- and CUL4-associated factor-1
AT1G21700	SWI3C	AT1G72050	TFIIIA	transcription factor IIIA
AT1G21700	SWI3C	AT4G16845	VRN2	polycomb group protein VERNALIZATION 2
AT1G21700	SWI3C	AT2G35670	FIS2	polycomb group protein FERTILIZATION-INDEPENDENT SEED 2
AT1G28420	HB-1	AT2G27990	BLH8	BEL1-like homeodomain 8
AT1G28420	HB-1	AT5G23260	TT16	protein TRANSPARENT TESTA 16
AT1G28420	HB-1	AT4G04890	PDF2	homeobox-leucine zipper protein PROTODERMAL FACTOR 2
AT1G28420	HB-1	AT3G58070	GIS	putative transcription factor GIS
AT1G28420	HB-1	AT5G13790	AGL15	agamous-like MADS-box protein AGL15
AT1G28420	HB-1	AT4G32980	ATH1	homeobox protein ATH1
AT1G28420	HB-1	AT3G57390	AGL18	Agamous-like MADS-box protein AGL18
AT1G28420	HB-1	AT1G69570	CDF5	Dof zinc finger protein DOF1.10
AT1G28420	HB-1	AT2G39250	SNZ	AP2-like ethylene-responsive transcription factor SNZ
AT1G28420	HB-1	AT4G24540	AGL24	MADS-box protein AGL24
AT1G28420	HB-1	AT5G02030	BLH9	BEL1-like homeodomain protein 9
AT1G28420	HB-1	AT5G61380	APRR1	two-component response regulator-like APRR1
AT1G28420	HB-1	AT1G19350	BZR2	protein brassinazole-resistant 2
AT1G30330	ARF6	AT5G60120	TOE2	AP2-like ethylene-responsive transcription factor TOE2
AT1G30330	ARF6	AT3G57230	AGL16	Agamous-like MADS-box protein AGL16
AT1G30330	ARF6	AT5G67180	TOE3	target of early activation tagged 3
AT1G30330	ARF6	AT3G11440	ATMYB65	myb domain protein 65
AT1G30330	ARF6	AT2G39250	SNZ	AP2-like ethylene-responsive transcription factor SNZ
AT1G30330	ARF6	AT5G20730	ARF7	auxin-regulated transcriptional activator NPH4
AT1G30330	ARF6	AT1G19850	ARF5	auxin response factor 5
AT1G30330	ARF6	AT1G17590	NFYA8	nuclear transcription factor Y subunit A-8
AT1G48410	AGO1	AT3G26640	LWD2	WD repeat-containing protein LWD2
AT1G48410	AGO1	AT1G61040	VIP5	Paf1C-like transcription factor
AT1G48410	AGO1	AT5G47010	UPF1	Regulator of nonsense transcripts 1-like protein
AT1G48410	AGO1	AT2G13540	ABH1	nuclear cap-binding protein subunit 1
AT1G48410	AGO1	AT3G22590	CDC37	Paf1 complex subunit parafibromin-like protein
AT1G48410	AGO1	AT1G66410	CAM4	calmodulin 1
AT1G48410	AGO1	AT5G59710	VIP2	VIRE2 interacting protein 2
AT1G48410	AGO1	AT4G31120	PMRT15	protein arginine N-methyltransferase 5
AT1G48410	AGO1	AT5G51230	EMF2	polycomb group protein EMBRYONIC FLOWER 2
AT1G48410	AGO1	AT4G32040	KNAT5	homeobox protein knotted-1-like 5
AT1G48410	AGO1	AT5G15800	2016-09-01	MADS box transcription factor SEPALLATA 1
AT1G48410	AGO1	AT2G28290	SYD	chromatin structure-remodeling complex protein SYD
AT1G48410	AGO1	AT1G12910	LWD1	protein LIGHT-REGULATED WD1
AT1G48410	AGO1	AT1G09700	DRB1	dsRNA-binding hyponastic leave 1 protein
AT1G48410	AGO1	AT1G01040	DCL1	endoribonuclease Dicer-like 1
AT1G64790	ILA	AT3G26640	LWD2	WD repeat-containing protein LWD2
AT1G64790	ILA	AT4G31120	PMRT15	protein arginine N-methyltransferase 5
AT1G64790	ILA	AT1G66410	CAM4	calmodulin 1
AT1G64790	ILA	AT1G79280	NUA	nuclear pore anchor
AT1G64790	ILA	AT2G06210	VIP6	protein early flowering 8
AT1G64790	ILA	AT1G79730	VIP2	protein early flowering 7
AT1G64790	ILA	AT5G51230	EMF2	polycomb group protein EMBRYONIC FLOWER 2
AT1G64790	ILA	AT5G41360	XPB2	DNA repair helicase XPB2
AT1G64790	ILA	AT5G20570	RBX1A	RING-box protein 1
AT1G64790	ILA	AT3G54560	H2AV	histone H2A 11
AT1G64790	ILA	AT2G02760	UBC2	ubiquitin-conjugating enzyme E2 A
AT1G64790	ILA	AT3G12810	PIE1	photoperiod-independent early flowering 1 protein
AT1G64790	ILA	AT3G03090	AtVGT1	vacuolar glucose transporter 1
AT1G64790	ILA	AT2G44680	CKB4	casein kinase II beta subunit 4
AT1G64790	ILA	AT2G44950	HUB1	E3 ubiquitin-protein ligase BRE1-like 1
AT1G64790	ILA	AT5G67100	POLA	DNA polymerase alpha catalytic subunit
AT1G64790	ILA	AT4G04885	PCFS4	PCF11P-similar protein 4
AT1G64790	ILA	AT3G22590	CDC37	Paf1 complex subunit parafibromin-like protein
AT1G64790	ILA	AT1G12910	LWD1	protein LIGHT-REGULATED WD1
AT1G64790	ILA	AT1G14400	UBC1	ubiquitin-conjugating enzyme E2 1
AT1G64790	ILA	AT1G61040	VIP5	Paf1C-like transcription factor
AT2G13370	CHR5	AT2G44680	CKB4	casein kinase II beta subunit 4
AT2G13370	CHR5	AT5G47080	CKB1	casein kinase 2 subunit beta
AT2G13370	CHR5	AT3G60250	CKB3	casein kinase 2 subunit beta-3
AT2G13370	CHR5	AT4G17640	CKB2	casein kinase II beta chain 2
AT2G13370	CHR5	AT5G17690	LHP1	chromo domain-containing protein LHP1
AT2G13370	CHR5	AT5G61150	VIP4	leo1-like family protein
AT2G13370	CHR5	AT3G22590	CDC37	Paf1 complex subunit parafibromin-like protein
AT2G13370	CHR5	AT3G12810	PIE1	photoperiod-independent early flowering 1 protein
AT2G13370	CHR5	AT2G34720	NFYA4	nuclear transcription factor Y subunit A-4
AT2G13370	CHR5	AT3G54560	H2AV	histone H2A 11
AT2G13370	CHR5	AT2G44950	HUB1	E3 ubiquitin-protein ligase BRE1-like 1
AT2G13370	CHR5	AT5G42400	ATXR7	histone methyltransferase SDG25
AT2G13370	CHR5	AT1G79730	VIP2	protein early flowering 7
AT2G13370	CHR5	AT1G61040	VIP5	Paf1C-like transcription factor
AT2G13370	CHR5	AT2G06210	VIP6	protein early flowering 8
AT2G13370	CHR5	AT1G55250	HUB2	E3 ubiquitin-protein ligase BRE1-like 2
AT2G23760	BLH4	AT2G27990	BLH8	BEL1-like homeodomain 8
AT2G23760	BLH4	AT5G02030	BLH9	BEL1-like homeodomain protein 9
AT2G23760	BLH4	AT4G32040	KNAT5	homeobox protein knotted-1-like 5
AT2G23760	BLH4	AT4G32980	ATH1	homeobox protein ATH1
AT2G23760	BLH4	AT5G23260	TT16	protein TRANSPARENT TESTA 16
AT2G23760	BLH4	AT4G04890	PDF2	homeobox-leucine zipper protein PROTODERMAL FACTOR 2
AT2G23760	BLH4	AT3G58070	GIS	putative transcription factor GIS
AT2G23760	BLH4	AT5G13790	AGL15	agamous-like MADS-box protein AGL15
AT2G23760	BLH4	AT3G57390	AGL18	Agamous-like MADS-box protein AGL18
AT2G23760	BLH4	AT2G39250	SNZ	AP2-like ethylene-responsive transcription factor SNZ
AT2G23760	BLH4	AT4G24540	AGL24	MADS-box protein AGL24
AT2G23760	BLH4	AT5G60120	TOE2	AP2-like ethylene-responsive transcription factor TOE2
AT2G23760	BLH4	AT3G19290	ABF4	ABRE binding factor 4
AT2G23760	BLH4	AT1G26260	BHLH76	transcription factor bHLH76
AT2G23760	BLH4	AT1G19350	BZR2	protein brassinazole-resistant 2
AT2G23760	BLH4	AT1G69570	CDF5	Dof zinc finger protein DOF1.10
AT2G23760	BLH4	AT1G49720	ABF1	abscisic acid responsive element-binding factor 1
AT2G25170	PKL	AT5G17690	LHP1	chromo domain-containing protein LHP1
AT2G25170	PKL	AT3G19040	TAF1B	transcription initiation factor TFIID subunit 1-B
AT2G25170	PKL	AT5G58230	MSI1	histone-binding protein MSI1
AT2G25170	PKL	AT2G28290	SYD	chromatin structure-remodeling complex protein SYD
AT2G25170	PKL	AT3G10390	FLD	lysine-specific histone demethylase 1 homolog 3
AT2G25170	PKL	AT2G44950	HUB1	E3 ubiquitin-protein ligase BRE1-like 1
AT2G25170	PKL	AT5G47670	NFYB6	nuclear transcription factor Y subunit B-6
AT2G25170	PKL	AT2G46020	BRM	putative transcription regulatory protein SNF2
AT2G25170	PKL	AT3G54560	H2AV	histone H2A 11
AT2G25170	PKL	AT5G51230	EMF2	polycomb group protein EMBRYONIC FLOWER 2
AT2G25170	PKL	AT3G22590	CDC37	Paf1 complex subunit parafibromin-like protein
AT2G25170	PKL	AT5G61150	VIP4	leo1-like family protein
AT2G25170	PKL	AT5G62640	ELF5	protein EARLY FLOWERING 5
AT2G25170	PKL	AT3G13682	LDL2	Lysine-specific histone demethylase 1-2
AT2G25170	PKL	AT5G67100	POLA	DNA polymerase alpha catalytic subunit
AT2G25170	PKL	AT4G20400	JMJ14	probable lysine-specific demethylase JMJ14
AT2G25170	PKL	AT1G55250	HUB2	E3 ubiquitin-protein ligase BRE1-like 2
AT2G25170	PKL	AT1G78580	TPS1	alpha,alpha-trehalose-phosphate synthase [UDP-forming] 1
AT2G25170	PKL	AT2G13540	ABH1	nuclear cap-binding protein subunit 1
AT2G25170	PKL	AT1G77300	EFS	histone-lysine N-methyltransferase ASHH2
AT2G25170	PKL	AT1G79280	NUA	nuclear pore anchor
AT2G25170	PKL	AT1G62830	LDL1	Lysine-specific histone demethylase 1-1
AT2G25170	PKL	AT1G57820	ORTH2	E3 ubiquitin-protein ligase ORTHRUS 2
AT2G35940	BLH1	AT5G23090	DR1	nuclear factor Y, subunit B13
AT2G35940	BLH1	AT5G11260	HY5	transcription factor HY5
AT2G35940	BLH1	AT5G23260	TT16	protein TRANSPARENT TESTA 16
AT2G35940	BLH1	AT4G04890	PDF2	homeobox-leucine zipper protein PROTODERMAL FACTOR 2
AT2G35940	BLH1	AT4G32980	ATH1	homeobox protein ATH1
AT2G35940	BLH1	AT5G24930	ATCOL4	zinc finger protein CONSTANS-LIKE 4
AT2G35940	BLH1	AT3G58070	GIS	putative transcription factor GIS
AT2G35940	BLH1	AT5G13790	AGL15	agamous-like MADS-box protein AGL15
AT2G35940	BLH1	AT3G57390	AGL18	Agamous-like MADS-box protein AGL18
AT2G35940	BLH1	AT4G32040	KNAT5	homeobox protein knotted-1-like 5
AT2G35940	BLH1	AT2G39250	SNZ	AP2-like ethylene-responsive transcription factor SNZ
AT2G35940	BLH1	AT4G24540	AGL24	MADS-box protein AGL24
AT2G35940	BLH1	AT5G37260	RVE2	MYB family transcription factor Circadian 1
AT2G35940	BLH1	AT5G47640	NFYB2	nuclear transcription factor Y subunit B-2
AT2G35940	BLH1	AT5G02030	BLH9	BEL1-like homeodomain protein 9
AT2G35940	BLH1	AT3G13550	COP10	constitutive photomorphogenesis protein 10
AT2G35940	BLH1	AT2G44950	HUB1	E3 ubiquitin-protein ligase BRE1-like 1
AT2G35940	BLH1	AT1G69570	CDF5	Dof zinc finger protein DOF1.10
AT2G35940	BLH1	AT1G03970	GBF4	G-box binding factor 4
AT2G35940	BLH1	AT2G27990	BLH8	BEL1-like homeodomain 8
AT2G35940	BLH1	AT1G19350	BZR2	protein brassinazole-resistant 2
AT2G35940	BLH1	AT1G26260	BHLH76	transcription factor bHLH76
AT2G35940	BLH1	AT2G20180	PIF1	transcription factor PIF1
AT2G35940	BLH1	AT1G43700	VIP1	VIRE2-interacting protein 1
AT3G23890	TOP2	AT3G54560	H2AV	histone H2A 11
AT3G23890	TOP2	AT4G02020	EZA1	histone-lysine N-methyltransferase EZA1
AT3G23890	TOP2	AT4G24520	ATR1	NADPH--cytochrome P450 reductase 1
AT3G23890	TOP2	AT5G47080	CKB1	casein kinase 2 subunit beta
AT3G23890	TOP2	AT3G60250	CKB3	casein kinase 2 subunit beta-3
AT3G23890	TOP2	AT4G17640	CKB2	casein kinase II beta chain 2
AT3G23890	TOP2	AT5G41360	XPB2	DNA repair helicase XPB2
AT3G23890	TOP2	AT5G61150	VIP4	leo1-like family protein
AT3G23890	TOP2	AT5G67100	POLA	DNA polymerase alpha catalytic subunit
AT3G23890	TOP2	AT4G31120	PMRT15	protein arginine N-methyltransferase 5
AT3G23890	TOP2	AT1G18450	ARP4	actin-related protein 4
AT3G23890	TOP2	AT1G25540	MED25	mediator of RNA polymerase II transcription subunit 25
AT3G23890	TOP2	AT2G44680	CKB4	casein kinase II beta subunit 4
AT3G23890	TOP2	AT2G06210	VIP6	protein early flowering 8
AT3G23890	TOP2	AT2G23070	F21P24.13	casein kinase 2, alpha polypeptide
AT3G23890	TOP2	AT1G57820	ORTH2	E3 ubiquitin-protein ligase ORTHRUS 2
AT3G23890	TOP2	AT2G18040	PIN1	peptidyl-prolyl cis-trans isomerase Pin1
AT3G23890	TOP2	AT2G23380	CLF	histone-lysine N-methyltransferase CLF
AT3G28730	SSRP1	AT5G61150	VIP4	leo1-like family protein
AT3G28730	SSRP1	AT5G47080	CKB1	casein kinase 2 subunit beta
AT3G28730	SSRP1	AT3G60250	CKB3	casein kinase 2 subunit beta-3
AT3G28730	SSRP1	AT4G17640	CKB2	casein kinase II beta chain 2
AT3G28730	SSRP1	AT5G67100	POLA	DNA polymerase alpha catalytic subunit
AT3G28730	SSRP1	AT4G02020	EZA1	histone-lysine N-methyltransferase EZA1
AT3G28730	SSRP1	AT3G50000	CKA2	casein kinase II, alpha chain 2
AT3G28730	SSRP1	AT5G67380	CKA1	casein kinase alpha 1
AT3G28730	SSRP1	AT3G54560	H2AV	histone H2A 11
AT3G28730	SSRP1	AT4G31120	PMRT15	protein arginine N-methyltransferase 5
AT3G28730	SSRP1	AT4G24540	AGL24	MADS-box protein AGL24
AT3G28730	SSRP1	AT1G79730	VIP2	protein early flowering 7
AT3G28730	SSRP1	AT1G61040	VIP5	Paf1C-like transcription factor
AT3G28730	SSRP1	AT2G23070	F21P24.13	casein kinase 2, alpha polypeptide
AT3G28730	SSRP1	AT2G44680	CKB4	casein kinase II beta subunit 4
AT3G28730	SSRP1	AT2G06210	VIP6	protein early flowering 8
AT3G28730	SSRP1	AT3G22590	CDC37	Paf1 complex subunit parafibromin-like protein
AT3G28730	SSRP1	AT1G57820	ORTH2	E3 ubiquitin-protein ligase ORTHRUS 2
AT3G28730	SSRP1	AT2G45640	SAP18	histone deacetylase complex subunit SAP18
AT3G28730	SSRP1	AT1G66410	CAM4	calmodulin 1
AT3G28730	SSRP1	AT2G23080	CKA3	casein kinase II alpha chain 3
AT3G28730	SSRP1	AT1G01040	DCL1	endoribonuclease Dicer-like 1
AT3G28730	SSRP1	AT3G12480	NF-YC11	nuclear factor Y, subunit C11
AT3G28730	SSRP1	AT2G23380	CLF	histone-lysine N-methyltransferase CLF
AT3G28730	SSRP1	AT1G79280	NUA	nuclear pore anchor
AT3G28730	SSRP1	AT1G50370	FYPP1	phytochrome-associated serine/threonine protein phosphatase 1
AT3G28730	SSRP1	AT3G19980	FYPP3	phytochrome-associated serine/threonine protein phosphatase 3
AT3G28730	SSRP1	AT1G72050	TFIIIA	transcription factor IIIA
AT3G54280	CHR16	AT5G63470	NFYC4	nuclear transcription factor Y subunit C-4
AT3G54280	CHR16	AT5G08190	NF-YB12	nuclear factor Y, subunit B12
AT3G54280	CHR16	AT5G23090	DR1	nuclear factor Y, subunit B13
AT3G54280	CHR16	AT3G57300	INO80	DNA helicase INO80 complex-like 1
AT3G54280	CHR16	AT3G54560	H2AV	histone H2A 11
AT3G54280	CHR16	AT5G50480	NFYC6	nuclear transcription factor Y subunit C-6
AT3G54280	CHR16	AT5G27910	NFYC8	nuclear transcription factor Y subunit C-8
AT3G54280	CHR16	AT5G50470	NFYC7	nuclear transcription factor Y subunit C-7
AT3G54280	CHR16	AT5G50490	NFYC5	nuclear transcription factor Y subunit C-5
AT3G54280	CHR16	AT5G63980	SAL1	bifunctional 3'(2'),5'-bisphosphate nucleotidase and inositol polyphosphate 1-phosphatase
AT3G54280	CHR16	AT4G31160	DCAF1	DDB1- and CUL4-associated factor-1
AT3G54280	CHR16	AT1G08260	POL2A	DNA polymerase epsilon catalytic subunit A
AT3G54280	CHR16	AT2G28190	CSD2	copper/zinc superoxide dismutase 2
AT3G54280	CHR16	AT2G02760	UBC2	ubiquitin-conjugating enzyme E2 A
AT3G54280	CHR16	AT1G14400	UBC1	ubiquitin-conjugating enzyme E2 1
AT3G54280	CHR16	AT3G48590	NFYC1	nuclear transcription factor Y subunit C-1
AT3G54280	CHR16	AT3G19040	TAF1B	transcription initiation factor TFIID subunit 1-B
AT3G54280	CHR16	AT2G44950	HUB1	E3 ubiquitin-protein ligase BRE1-like 1
AT3G54280	CHR16	AT2G34720	NFYA4	nuclear transcription factor Y subunit A-4
AT3G54280	CHR16	AT1G54830	NFYC3	nuclear transcription factor Y subunit C-3
AT3G54280	CHR16	AT3G48430	REF6	lysine-specific demethylase REF6
AT3G54280	CHR16	AT1G08970	NFYC9	heme activated protein 5c
AT3G54280	CHR16	AT1G79280	NUA	nuclear pore anchor
AT3G54280	CHR16	AT1G56170	NFYC2	nuclear transcription factor Y subunit C-2
AT3G57660	NRPA1	AT4G31160	DCAF1	DDB1- and CUL4-associated factor-1
AT3G57660	NRPA1	AT5G67100	POLA	DNA polymerase alpha catalytic subunit
AT3G57660	NRPA1	AT5G47080	CKB1	casein kinase 2 subunit beta
AT3G57660	NRPA1	AT3G60250	CKB3	casein kinase 2 subunit beta-3
AT3G57660	NRPA1	AT4G05420	DDB1A	DNA damage-binding protein 1a
AT3G57660	NRPA1	AT5G20570	RBX1A	RING-box protein 1
AT3G57660	NRPA1	AT4G17640	CKB2	casein kinase II beta chain 2
AT3G57660	NRPA1	AT4G21100	DDB1B	DNA damage-binding protein 1b
AT3G57660	NRPA1	AT4G31120	PMRT15	protein arginine N-methyltransferase 5
AT3G57660	NRPA1	AT1G62750	CPEFG	elongation factor EF-G/SCO1
AT3G57660	NRPA1	AT3G12810	PIE1	photoperiod-independent early flowering 1 protein
AT3G57660	NRPA1	AT2G44680	CKB4	casein kinase II beta subunit 4
AT3G57660	NRPA1	AT3G05040	HST1	protein HASTY
AT3G57660	NRPA1	AT3G19040	TAF1B	transcription initiation factor TFIID subunit 1-B
AT3G57660	NRPA1	AT1G79730	VIP2	protein early flowering 7
AT3G57660	NRPA1	AT2G45640	SAP18	histone deacetylase complex subunit SAP18
AT3G57660	NRPA1	AT2G06210	VIP6	protein early flowering 8
AT3G57660	NRPA1	AT2G02760	UBC2	ubiquitin-conjugating enzyme E2 A
AT3G57660	NRPA1	AT2G44950	HUB1	E3 ubiquitin-protein ligase BRE1-like 1
AT3G57660	NRPA1	AT1G14400	UBC1	ubiquitin-conjugating enzyme E2 1
AT3G57660	NRPA1	AT2G39810	HOS1	E3 ubiquitin-protein ligase HOS1
AT4G34610	BLH6	AT5G46910	Q9FJS0	transcription factor jumonji (jmj) family protein / zinc finger (C5HC2 type) family protein
AT4G34610	BLH6	AT5G25810	TINY	ethylene-responsive transcription factor TINY
AT4G34610	BLH6	AT5G23260	TT16	protein TRANSPARENT TESTA 16
AT4G34610	BLH6	AT5G13790	AGL15	agamous-like MADS-box protein AGL15
AT4G34610	BLH6	AT5G02030	BLH9	BEL1-like homeodomain protein 9
AT4G34610	BLH6	AT1G08620	JMJ16	transcription factor jumonji and C5HC2 type zinc finger domain-containing protein
AT4G34610	BLH6	AT3G07650	COL9	zinc finger protein CONSTANS-LIKE 9
AT4G34610	BLH6	AT2G27990	BLH8	BEL1-like homeodomain 8
AT4G34610	BLH6	AT4G04890	PDF2	homeobox-leucine zipper protein PROTODERMAL FACTOR 2
AT4G34610	BLH6	AT1G19350	BZR2	protein brassinazole-resistant 2
AT4G34610	BLH6	AT3G58070	GIS	putative transcription factor GIS
AT4G34610	BLH6	AT4G32980	ATH1	homeobox protein ATH1
AT4G34610	BLH6	AT3G57390	AGL18	Agamous-like MADS-box protein AGL18
AT4G34610	BLH6	AT1G69570	CDF5	Dof zinc finger protein DOF1.10
AT4G34610	BLH6	AT2G39250	SNZ	AP2-like ethylene-responsive transcription factor SNZ
AT4G34610	BLH6	AT4G24540	AGL24	MADS-box protein AGL24
AT4G34610	BLH6	AT4G32040	KNAT5	homeobox protein knotted-1-like 5
AT4G35800	NRPB1	AT5G16260	ELF9	RNA binding protein ELF9
AT4G35800	NRPB1	AT5G61150	VIP4	leo1-like family protein
AT4G35800	NRPB1	AT5G41360	XPB2	DNA repair helicase XPB2
AT4G35800	NRPB1	AT5G63470	NFYC4	nuclear transcription factor Y subunit C-4
AT4G35800	NRPB1	AT5G20570	RBX1A	RING-box protein 1
AT4G35800	NRPB1	AT5G04240	ELF6	probable lysine-specific demethylase ELF6
AT4G35800	NRPB1	AT5G46210	CUL4	cullin4
AT4G35800	NRPB1	AT5G50480	NFYC6	nuclear transcription factor Y subunit C-6
AT4G35800	NRPB1	AT5G27910	NFYC8	nuclear transcription factor Y subunit C-8
AT4G35800	NRPB1	AT5G59710	VIP2	VIRE2 interacting protein 2
AT4G35800	NRPB1	AT5G50470	NFYC7	nuclear transcription factor Y subunit C-7
AT4G35800	NRPB1	AT5G50490	NFYC5	nuclear transcription factor Y subunit C-5
AT4G35800	NRPB1	AT1G62750	CPEFG	elongation factor EF-G/SCO1
AT4G35800	NRPB1	AT1G61040	VIP5	Paf1C-like transcription factor
AT4G35800	NRPB1	AT2G18040	PIN1	peptidyl-prolyl cis-trans isomerase Pin1
AT4G35800	NRPB1	AT1G79730	VIP2	protein early flowering 7
AT4G35800	NRPB1	AT3G22590	CDC37	Paf1 complex subunit parafibromin-like protein
AT4G35800	NRPB1	AT2G06210	VIP6	protein early flowering 8
AT4G35800	NRPB1	AT1G25540	MED25	mediator of RNA polymerase II transcription subunit 25
AT4G35800	NRPB1	AT4G14110	CSN8	COP9 signalosome complex subunit 8
AT4G35800	NRPB1	AT2G02760	UBC2	ubiquitin-conjugating enzyme E2 A
AT4G35800	NRPB1	AT2G44950	HUB1	E3 ubiquitin-protein ligase BRE1-like 1
AT4G35800	NRPB1	AT3G48590	NFYC1	nuclear transcription factor Y subunit C-1
AT4G35800	NRPB1	AT1G14400	UBC1	ubiquitin-conjugating enzyme E2 1
AT4G35800	NRPB1	AT1G17760	CSTF77	cleavage stimulation factor 77-like protein
AT4G35800	NRPB1	AT4G04885	PCFS4	PCF11P-similar protein 4
AT4G35800	NRPB1	AT3G19040	TAF1B	transcription initiation factor TFIID subunit 1-B
AT4G35800	NRPB1	AT3G19980	FYPP3	phytochrome-associated serine/threonine protein phosphatase 3
AT4G35800	NRPB1	AT1G50370	FYPP1	phytochrome-associated serine/threonine protein phosphatase 1
AT4G35800	NRPB1	AT3G12810	PIE1	photoperiod-independent early flowering 1 protein
AT4G35800	NRPB1	AT1G54830	NFYC3	nuclear transcription factor Y subunit C-3
AT4G35800	NRPB1	AT1G08970	NFYC9	heme activated protein 5c
AT4G35800	NRPB1	AT1G56170	NFYC2	nuclear transcription factor Y subunit C-2
AT4G35800	NRPB1	AT1G71800	CSTF64	cleavage stimulating factor 64
AT4G35800	NRPB1	AT1G55250	HUB2	E3 ubiquitin-protein ligase BRE1-like 2
AT4G35800	NRPB1	AT2G34720	NFYA4	nuclear transcription factor Y subunit A-4
AT4G36870	BLH2	AT5G02030	BLH9	BEL1-like homeodomain protein 9
AT4G36870	BLH2	AT5G23260	TT16	protein TRANSPARENT TESTA 16
AT4G36870	BLH2	AT5G13790	AGL15	agamous-like MADS-box protein AGL15
AT4G36870	BLH2	AT5G60120	TOE2	AP2-like ethylene-responsive transcription factor TOE2
AT4G36870	BLH2	AT2G27990	BLH8	BEL1-like homeodomain 8
AT4G36870	BLH2	AT4G32040	KNAT5	homeobox protein knotted-1-like 5
AT4G36870	BLH2	AT4G04890	PDF2	homeobox-leucine zipper protein PROTODERMAL FACTOR 2
AT4G36870	BLH2	AT1G19350	BZR2	protein brassinazole-resistant 2
AT4G36870	BLH2	AT1G26260	BHLH76	transcription factor bHLH76
AT4G36870	BLH2	AT3G58070	GIS	putative transcription factor GIS
AT4G36870	BLH2	AT4G32980	ATH1	homeobox protein ATH1
AT4G36870	BLH2	AT3G57390	AGL18	Agamous-like MADS-box protein AGL18
AT4G36870	BLH2	AT1G69570	CDF5	Dof zinc finger protein DOF1.10
AT4G36870	BLH2	AT2G39250	SNZ	AP2-like ethylene-responsive transcription factor SNZ
AT4G36870	BLH2	AT4G24540	AGL24	MADS-box protein AGL24
AT4G38130	HDA19	AT5G58230	MSI1	histone-binding protein MSI1
AT4G38130	HDA19	AT5G61150	VIP4	leo1-like family protein
AT4G38130	HDA19	AT5G09230	SRT2	sirtuin 2
AT4G38130	HDA19	AT5G51230	EMF2	polycomb group protein EMBRYONIC FLOWER 2
AT4G38130	HDA19	AT5G47080	CKB1	casein kinase 2 subunit beta
AT4G38130	HDA19	AT5G38480	GRF3	14-3-3-like protein GF14 psi
AT4G38130	HDA19	AT5G17690	LHP1	chromo domain-containing protein LHP1
AT4G38130	HDA19	AT5G08190	NF-YB12	nuclear factor Y, subunit B12
AT4G38130	HDA19	AT5G16050	GRF5	14-3-3-like protein GF14 upsilon
AT4G38130	HDA19	AT5G23090	DR1	nuclear factor Y, subunit B13
AT4G38130	HDA19	AT5G49020	PRMT14	protein arginine methyltransferase 4A
AT4G38130	HDA19	AT5G67100	POLA	DNA polymerase alpha catalytic subunit
AT4G38130	HDA19	AT5G04240	ELF6	probable lysine-specific demethylase ELF6
AT4G38130	HDA19	AT5G65430	GRF8	14-3-3-like protein GF14 kappa
AT4G38130	HDA19	AT5G10450	GRF6	14-3-3-like protein GF14 lambda
AT4G38130	HDA19	AT3G19040	TAF1B	transcription initiation factor TFIID subunit 1-B
AT4G38130	HDA19	AT2G45640	SAP18	histone deacetylase complex subunit SAP18
AT4G38130	HDA19	AT4G32551	LUG	transcriptional corepressor LEUNIG
AT4G38130	HDA19	AT4G16845	VRN2	polycomb group protein VERNALIZATION 2
AT4G38130	HDA19	AT3G20740	FIE	polycomb group protein FERTILIZATION-INDEPENDENT ENDOSPERM
AT4G38130	HDA19	AT1G61040	VIP5	Paf1C-like transcription factor
AT4G38130	HDA19	AT3G22590	CDC37	Paf1 complex subunit parafibromin-like protein
AT4G38130	HDA19	AT2G44950	HUB1	E3 ubiquitin-protein ligase BRE1-like 1
AT4G38130	HDA19	AT2G44680	CKB4	casein kinase II beta subunit 4
AT4G38130	HDA19	AT2G46020	BRM	putative transcription regulatory protein SNF2
AT4G38130	HDA19	AT2G13540	ABH1	nuclear cap-binding protein subunit 1
AT4G38130	HDA19	AT2G18040	PIN1	peptidyl-prolyl cis-trans isomerase Pin1
AT4G38130	HDA19	AT1G25540	MED25	mediator of RNA polymerase II transcription subunit 25
AT4G38130	HDA19	AT2G02760	UBC2	ubiquitin-conjugating enzyme E2 A
AT4G38130	HDA19	AT3G02520	GRF7	14-3-3-like protein GF14 nu
AT4G38130	HDA19	AT1G14400	UBC1	ubiquitin-conjugating enzyme E2 1
AT4G38130	HDA19	AT3G60250	CKB3	casein kinase 2 subunit beta-3
AT4G38130	HDA19	AT1G55250	HUB2	E3 ubiquitin-protein ligase BRE1-like 2
AT4G38130	HDA19	AT4G17640	CKB2	casein kinase II beta chain 2
AT4G38130	HDA19	AT4G16780	HAT4	homeobox protein 2
AT4G38130	HDA19	AT3G06930	PRMT13	arginine methyltransferase 4B
AT4G38130	HDA19	AT1G79730	VIP2	protein early flowering 7
AT4G38130	HDA19	AT2G06210	VIP6	protein early flowering 8
AT4G38130	HDA19	AT1G50370	FYPP1	phytochrome-associated serine/threonine protein phosphatase 1
AT4G38130	HDA19	AT3G19980	FYPP3	phytochrome-associated serine/threonine protein phosphatase 3
AT4G38130	HDA19	AT1G72050	TFIIIA	transcription factor IIIA
AT4G38130	HDA19	AT2G28190	CSD2	copper/zinc superoxide dismutase 2
AT4G38130	HDA19	AT1G78300	GRF2	14-3-3-like protein GF14 omega
AT4G38130	HDA19	AT1G35160	GRF4	14-3-3-like protein GF14 phi
AT4G38130	HDA19	AT3G12810	PIE1	photoperiod-independent early flowering 1 protein
AT4G38130	HDA19	AT4G09000	GRF1	14-3-3-like protein GF14 chi
AT4G38130	HDA19	AT3G54560	H2AV	histone H2A 11
AT4G38130	HDA19	AT1G78580	TPS1	alpha,alpha-trehalose-phosphate synthase [UDP-forming] 1
AT4G38130	HDA19	AT1G27650	U2AF35A	splicing factor U2af small subunit A
AT5G18620	CHR17	AT5G58230	MSI1	histone-binding protein MSI1
AT5G18620	CHR17	AT5G67100	POLA	DNA polymerase alpha catalytic subunit
AT5G18620	CHR17	AT5G51230	EMF2	polycomb group protein EMBRYONIC FLOWER 2
AT5G18620	CHR17	AT2G45640	SAP18	histone deacetylase complex subunit SAP18
AT5G18620	CHR17	AT2G31650	ATX1	histone-lysine N-methyltransferase ATX1
AT5G18620	CHR17	AT1G07980	NF-YC10	nuclear factor Y, subunit C10
AT5G18620	CHR17	AT2G27470	NF-YB11	nuclear factor Y, subunit B11
AT5G18620	CHR17	AT1G61040	VIP5	Paf1C-like transcription factor
AT5G18620	CHR17	AT1G79280	NUA	nuclear pore anchor
AT5G18620	CHR17	AT4G02020	EZA1	histone-lysine N-methyltransferase EZA1
AT5G18620	CHR17	AT4G16845	VRN2	polycomb group protein VERNALIZATION 2
AT5G18620	CHR17	AT3G12810	PIE1	photoperiod-independent early flowering 1 protein
AT5G18620	CHR17	AT3G20740	FIE	polycomb group protein FERTILIZATION-INDEPENDENT ENDOSPERM
AT5G18620	CHR17	AT1G57820	ORTH2	E3 ubiquitin-protein ligase ORTHRUS 2
AT5G18620	CHR17	AT5G16260	ELF9	RNA binding protein ELF9
AT5G18620	CHR17	AT1G08260	POL2A	DNA polymerase epsilon catalytic subunit A
AT5G18620	CHR17	AT3G54560	H2AV	histone H2A 11
AT5G18620	CHR17	AT3G57300	INO80	DNA helicase INO80 complex-like 1
AT5G18620	CHR17	AT1G25540	MED25	mediator of RNA polymerase II transcription subunit 25
AT5G18620	CHR17	AT2G23380	CLF	histone-lysine N-methyltransferase CLF
AT5G18620	CHR17	AT5G11260	HY5	transcription factor HY5
AT5G18620	CHR17	AT3G19040	TAF1B	transcription initiation factor TFIID subunit 1-B
AT5G18620	CHR17	AT1G18450	ARP4	actin-related protein 4
AT5G55670	MDF20.11	AT5G61150	VIP4	leo1-like family protein
AT5G55670	MDF20.11	AT1G71800	CSTF64	cleavage stimulating factor 64
AT5G55670	MDF20.11	AT5G41360	XPB2	DNA repair helicase XPB2
AT5G55670	MDF20.11	AT5G51230	EMF2	polycomb group protein EMBRYONIC FLOWER 2
AT5G55670	MDF20.11	AT3G06930	PRMT13	arginine methyltransferase 4B
AT5G55670	MDF20.11	AT5G49020	PRMT14	protein arginine methyltransferase 4A
AT5G55670	MDF20.11	AT3G54560	H2AV	histone H2A 11
AT5G55670	MDF20.11	AT2G44950	HUB1	E3 ubiquitin-protein ligase BRE1-like 1
AT5G55670	MDF20.11	AT2G45640	SAP18	histone deacetylase complex subunit SAP18
AT5G55670	MDF20.11	AT1G55250	HUB2	E3 ubiquitin-protein ligase BRE1-like 2
AT5G55670	MDF20.11	AT1G62830	LDL1	Lysine-specific histone demethylase 1-1
AT5G55670	MDF20.11	AT2G23380	CLF	histone-lysine N-methyltransferase CLF
AT5G55670	MDF20.11	AT3G05040	HST1	protein HASTY
AT5G55670	MDF20.11	AT3G12810	PIE1	photoperiod-independent early flowering 1 protein
AT5G55670	MDF20.11	AT1G27650	U2AF35A	splicing factor U2af small subunit A
AT5G55670	MDF20.11	AT1G18450	ARP4	actin-related protein 4
AT5G55670	MDF20.11	AT4G16845	VRN2	polycomb group protein VERNALIZATION 2
AT5G55670	MDF20.11	AT2G35670	FIS2	polycomb group protein FERTILIZATION-INDEPENDENT SEED 2
AT5G55670	MDF20.11	AT3G10390	FLD	lysine-specific histone demethylase 1 homolog 3
AT5G55670	MDF20.11	AT3G13682	LDL2	Lysine-specific histone demethylase 1-2
AT5G55670	MDF20.11	AT4G02020	EZA1	histone-lysine N-methyltransferase EZA1
