# Supplementary material for: A Meta-Analysis Based Method for Prioritizing Candidate Genes Involved in a Pre-specific Function
Source: Front Plant Sci. 2016 Dec 15;7:1914. doi: 10.3389/fpls.2016.01914 (PMC5156684; doi:10.3389/fpls.2016.01914)
Supplement: Table S7 — Interpretation of the top 20 ranked genes related to flowering time in Arabidopsis. The top 20 genes identified by RAP, and their potential roles in flowering time from a survey of the literature. [file Table7.XLSX]

## Sheet: Sheet1
Rank	GeneID	Gene symbol	Module	Gene description	Evidence	Phenotype experiment support	References
1	AT2G13370	CHR5	3	Encodes a member of the chromodomain helicase DNA-binding (CHD) family of chromatin remodelers. Some chromatin remodelers have been demonstrated to play roles in the control of flowering time. For example, mutants chr11 and chr13 induce early flowering.	Compared with the wild-type Columbia-0 (Col-0) (Figure 1b,e), the chr11-1 chr17-1 mutant plants were smaller with a much earlier flowering time;	／	Noh and Amasino, 2003; Li et al., 2012
2	AT2G35940	BLH1	2	Encodes a member of BEL1-like (BLH) family, some members of which govern the switch from vegetative to reproductive development in plants. For example, overexpression of BLH3 or BLH9 induces early flowering.	The overexpression of three BLH genes, which are potential interaction partners of STM in the SAM therefore consistently affected flowering time either by altering the number of vegetative leaves (BLH3/ATH1) or the plastochron (BLH9).	／	Cole et al., 2006
3	AT2G25170	CHR6	3	Encodes a CHD family chromatin remodeler, which has been recently demonstrated to regulate flowering initiation, in part, via transcription regulation of a key floral meristem identity gene (LEAFY) at the chromatin level.	We confirmed the late-flowering phenotype caused by pkl mutation with pkl mutants in two different ecotypes, and investigated the possible mechanisms that account for PKL regulation of flowering time.	YES	Fu et al., 2016
4	AT4G35800	NRPB1	3	Encodes the largest subunit of the nuclear DNA-dependent RNA polymerase II.	／	／	／
5	AT3G54280	CHR16	3	Encodes a SNf2 family of a chromatin remodeler.	／	／	／
6	AT2G23760	BLH4	2	The double mutant blh2 blh4 increases leaf serrations and revolute margins and shows a delayed flowering time under continuous light growth conditions.	The plants produce more leaves than the wild type and show a delay in flowering by 2 to 3 d in our continuous light growth conditions.	YES	Kumar et al., 2007
7	AT1G21700	SWI3C	3	Encodes a subunit of the SWI/SNF chromatin-remodeling complexes. Phenotypic experiments have showed that SWI3C not only affects vegetative and reproductive organ development of Arabidopsis, but that it also influences flowering time under long-day and short-day conditions	Based on leaf number, both atswi3c mutants were early flowering during SD conditions and slightly early during LD conditions.	YES	Sarnowski et al., 2005
8	AT3G23890	TOPII	3	Encodes an essential enzyme that affects DNA topology and genome integrity.	／	／	／
9	AT3G28730	SSRP1	3	Encodes a subunit of the chromatin transcription (FACT) complex that assists transcription by destabilizing nucleosomes; this has been found to promote the expression of the central floral repressor FLC which controls the transition to flowering .	The facilitates chromatin transcription (FACT) complex consisting of the SSRP1 and SPT16 proteins, is a histone chaperone that assists transcription by destabilizing nucleosomes in the path of RNA polymerases;Analysis of double mutant plants affected in the expression of both HUB1 and FACT subunits revealed that their flowering time is in between the parental lines,14 suggesting that HUB1 and FAC…	／	Van Lijsebettens and Grasser, 2010
10	AT1G19220	ARF19	1	Encodes a member of the auxin response factor (ARF) family. The ARFs have been shown to act redundantly in regulating flowering time.	We found that the arf7-1 arf19-1 double mutant flowered significantly later than the WT under SDs in terms of days to flowering.	YES	Mai et al., 2011
11	AT4G36870	BLH2	2	The double mutant blh2 blh4 has increased leaf serrations and revolute margins and shows a delayed flowering time under continuous light growth conditions.	The plants produce more leaves than the wild type and show a delay in flowering by 2 to 3 d in our continuous light growth conditions	YES	Kumar et al., 2007
12	AT4G34610	BLH6	2	A member of BLH family. Some members of the BLH family are known to govern the switch from vegetative to reproductive development in plants.For example, overexpression of BLH3 or BLH9 induces early flowering.	The overexpression of three BLH genes, which are potential interaction partners of STM in the SAM therefore consistently affected flowering time either by altering the number of vegetative leaves (BLH3/ATH1) or the plastochron (BLH9)	／	Cole et al., 2006
13	AT1G64790	ILA	3	Encodes a HEAT repeat protein that is required for pollen fertility.	／	／	／
14	AT5G55670	MDF20.11	3	Encodes a RNA-binding family protein.	／	／	／
15	AT3G57660	NRPA1	3	Encodes a subunit of RNA polymerase I that plays an essential role in general transcription.	／	／	／
16	AT4G38130	HDA19	3	Encodes a histone deacetylase. HAD19 delays flowering under long-day conditions by interacting with ARF1 and ARF2 which results in histone deacetylation of the flowering locus T (FT) to down-regulate FT expression.	It has been previously shown that AGL15 could interact moderately with the conserved HDAC domain of HDA19 in yeast cells, which can directly associate with AFR1 and AFR2;These results suggest that AFR1 and AFR2 act through the CO-FT regulatory module of the photoperiod pathway to control flowering.	YES	Gu et al., 2013
17	AT1G30330	ARF6	1	The arf6 mutants display inefficient self-pollination because of delayed stamen development.	We found that the arf7-1 arf19-1 double mutant flowered significantly later than the WT under SDs in terms of days to flowering.	／	Mai et al., 2011
18	AT1G28420	RLT1	2	Encodes a member of RINGLET (RLT) family. The double mutant rlt1 rlt2 flowers early under long-day and short-day conditions. The RLT proteins interact with AtISWI proteins to regulate several key flowering time genes.	Our qRT-PCR analysis not only confirmed that this gene was up-regulated in chr11-1 chr17-1, but also revealed that FT was actually up-regulated in the rlt1-1 rlt2-1double mutant.	YES	Li et al., 2012
19	AT5G18620	CHR17	3	Encodes a member of the A. thaliana IMITATION SWITCH (AtISWI) family of chromatin remodeling factors that regulate important genes required for flowering time. Plants with the chr1 chr17 double mutant have an earlier flowering phenotype.	Compared with the wild-type Columbia-0 (Col-0), the chr11-1 chr17-1 mutant plants were smaller with a much earlier flowering time	YES	Li et al., 2012
20	AT1G48410	AGO1	3	Encodes an RNA slicer that is required for post-transcriptional gene silencing. Mutant plants initiate flowering 10 to 15 days later than the wild type and they are sterile.	After screening for PTGS-deficient mutants, we identified three mutants (called 19-3, 33-2, and 69-4) exhibiting β-glucuronidase (GUS) activity at levels similar to that of other sgs mutants and showing developmental defects differing from those of the 24 known ago1 mutants (Figure 1). Mutant 33-2 developed a small rosette with dark green and serrated leaves, initiated flowering 10 to 15 days aft…	YES	Morel et al., 2002
Reference
Cole, M., Nolte, C., and Werr, W. (2006). Nuclear import of the transcription factor SHOOT MERISTEMLESS depends on heterodimerization with BLH proteins expressed in discrete sub-domains of the shoot apical meristem of Arabidopsis thaliana. Nucleic Acids Res 34, 1281-1292.
Fu, X., Li, C., Liang, Q., Zhou, Y., He, H., and Fan, L.M. (2016). CHD3 chromatin-remodeling factor PICKLE regulates floral transition partially via modulating LEAFY expression at the chromatin level in Arabidopsis. Sci China Life Sci 59, 516-528.
Gu, X., Wang, Y., and He, Y. (2013). Photoperiodic regulation of flowering time through periodic histone deacetylation of the florigen gene FT. PLoS Biol 11, e1001649.
Kumar, R., Kushalappa, K., Godt, D., Pidkowich, M.S., Pastorelli, S., Hepworth, S.R., and Haughn, G.W. (2007). The Arabidopsis BEL1-LIKE HOMEODOMAIN proteins SAW1 and SAW2 act redundantly to regulate KNOX expression spatially in leaf margins. Plant Cell 19, 2719-2735.
Li, G., Zhang, J., Li, J., Yang, Z., Huang, H., and Xu, L. (2012). Imitation Switch chromatin remodeling factors and their interacting RINGLET proteins act together in controlling the plant vegetative phase in Arabidopsis. Plant J 72, 261-270.
Mai, Y.X., Wang, L., and Yang, H.Q. (2011). A gain-of-function mutation in IAA7/AXR2 confers late flowering under short-day light in Arabidopsis. J Integr Plant Biol 53, 480-492.
Morel, J.B., Godon, C., Mourrain, P., Beclin, C., Boutet, S., Feuerbach, F., Proux, F., and Vaucheret, H. (2002). Fertile hypomorphic ARGONAUTE (ago1) mutants impaired in post-transcriptional gene silencing and virus resistance. Plant Cell 14, 629-639.
Noh, Y.S., and Amasino, R.M. (2003). PIE1, an ISWI family gene, is required for FLC activation and floral repression in Arabidopsis. Plant Cell 15, 1671-1682.
Sarnowski, T.J., Rios, G., Jasik, J., Swiezewski, S., Kaczanowski, S., Li, Y., Kwiatkowska, A., Pawlikowska, K., Kozbial, M., Kozbial, P., Koncz, C., and Jerzmanowski, A. (2005). SWI3 subunits of putative SWI/SNF chromatin-remodeling complexes play distinct roles during Arabidopsis development. Plant Cell 17, 2454-2472.
Van Lijsebettens, M., and Grasser, K.D. (2010). The role of the transcript elongation factors FACT and HUB1 in leaf growth and the induction of flowering. Plant Signal Behav 5, 715-717.
