# Supplementary material for: A Meta-Analysis Based Method for Prioritizing Candidate Genes Involved in a Pre-specific Function
Source: Front Plant Sci. 2016 Dec 15;7:1914. doi: 10.3389/fpls.2016.01914 (PMC5156684; doi:10.3389/fpls.2016.01914)
Supplement: Supplementary Data 2 — Performance of three gene prioritization methods affected by the size of seed genes. [file DataSheet2.XLSX]

## Sheet: seed_genes(350)
	Minimum				Frist quartile				Third quartile				Maximum				test_gene_number	AraNet_test_gene_number
	RafSee	AraNet	RAP	Status	RafSee	AraNet	RAP	Status	RafSee	AraNet	RAP	Status	RafSee	AraNet	RAP	Status
rep_1	11	1	1	1	275.5	34.5	47.75	0	4490.5	2900.5	2144.5	1	19429	8647	9239	0	30	30
rep_2	38	1	1	1	286	481	159	1	5104	2681	2244	1	10889	8611	7315	1	30	29
rep_3	26	1	1	1	197.75	266	87	1	6503.25	3498.25	3088	1	13853	8913	9551	0	30	30
rep_4	4	1	1	1	425	238	427	0	5432	4025	2793	1	12926	9130	8817	1	30	29
rep_5	26	1	1	1	559.75	76	74.25	1	5713.5	3050	3667	0	15106	6264	8460	0	30	30
rep_6	18	21	6	1	259	271	138	1	5422	1968	1409	1	13249	8710	6681	1	30	29
rep_7	38	1	5	0	220.5	379	128	1	5091.75	4193.5	3271.5	1	11331	8153	7722	1	30	30
rep_8	33	1	2	0	368.75	194.75	51.5	1	2467.75	1764.25	2248.5	0	18400	8698	7604	1	30	30
rep_9	18	1	6	0	401	138	40	1	6140	1762	2297	0	13681	8554	7067	1	30	29
rep_10	39	1	1	1	724.75	67.5	119.25	0	5294	3085.25	1954.75	1	18430	9270	6345	1	30	30
rep_11	36	1	1	1	400.25	203.25	177.25	1	3846.25	3963.25	2892.75	1	14709	7571	10096	0	30	30
rep_12	7	1	1	1	967	62	88	0	4095	2302	2011	1	18950	6069	8055	0	30	29
rep_13	1	1	1	1	217.75	39	58	0	5193.75	1826.75	1612.25	1	16456	7806	9548	0	30	30
rep_14	35	1	1	1	670.25	62.5	176	0	7248.75	4020	3791.25	1	15494	8427	10801	0	30	30
rep_15	7	1	11	0	472	450.75	72.25	1	6431.75	4360.75	3433	1	15539	9104	10657	0	30	30
rep_16	76	1	10	0	963	374	177	1	6092	4701	2944	1	15731	8657	10818	0	30	29
rep_17	56	1	4	0	287.5	88.25	113	0	3847.25	1995.25	1133.75	1	13374	8097	6872	1	30	30
rep_18	18	1	1	1	1023	500	123	1	7668.5	1783.5	3176.25	0	12490	8795	7258	1	30	30
rep_19	6	1	1	1	200.25	134.75	53.75	1	5034.75	1745.25	1905.25	0	14437	8850	9913	0	30	30
rep_20	7	1	2	0	524.5	82.75	144.25	0	2241.75	2026.5	1112.75	1	14230	4493	6221	0	30	30
Sum				13				12				15				9

## Sheet: seed_genes(300)
	Minimum				Frist quartile				Third quartile				Maximum				test_gene_number	AraNet_test_gene_number
	RafSee	AraNet	RAP	Status	RafSee	AraNet	RAP	Status	RafSee	AraNet	RAP	Status	RafSee	AraNet	RAP	Status
rep_1	4	1	1	1	358.5	169.75	118.75	1	3746.75	2736	2018.75	1	17750	7712	8011	0	80	78
rep_2	27	1	1	1	538.75	75.5	175	0	6565.5	4030.25	2927.25	1	18415	8789	18854	0	80	78
rep_3	11	1	1	1	619	173	114	1	7096	3112	3012	1	20937	8019	16861	0	80	77
rep_4	1	1	1	1	580.25	160.25	147	1	6755.75	5127	2720.75	1	17195	8767	17853	0	80	80
rep_5	14	1	2	0	668.5	242.5	232	1	5341	2106	2388.5	0	17901	8011	9970	0	80	75
rep_6	3	1	1	1	337	267.75	107	1	5692.75	2963	3062.25	0	14073	8388	7874	1	80	76
rep_7	1	1	1	1	312.5	111	103.25	1	5105.75	1852.75	2171.75	0	15153	8368	10202	0	80	80
rep_8	5	1	1	1	470	159	81	1	5724	3436	3152	1	15591	8299	10548	0	80	79
rep_9	2	1	1	1	316.75	122	140	0	5412.25	2185.75	2117.75	1	19318	8360	9649	0	80	80
rep_10	5	1	1	1	316.25	114.5	83.25	1	4589.25	2045.5	2360.25	0	18155	8237	17016	0	80	74
rep_11	8	1	2	0	570	64.5	147.5	0	5822	3406.5	3196.75	1	19483	8521	19772	0	80	78
rep_12	9	1	1	1	308.5	166	79	1	5463.5	2778.5	2446.5	1	19853	7089	6704	1	80	79
rep_13	2	1	2	0	600	107.5	137.5	0	4717	2655.5	2103	1	20890	8443	18078	0	80	79
rep_14	3	1	1	1	644	231	111	1	5924	3459	2864	1	18325	8351	17315	0	80	77
rep_15	2	1	1	1	588	172.5	143	1	5241	1958	2116.5	0	17846	8487	7397	1	80	79
rep_16	5	1	1	1	489	174	97	1	7016	2976	3096	0	17440	8190	17874	0	80	77
rep_17	2	1	1	1	457.5	117	78.5	1	5464	2482	1977	1	19894	8750	9238	0	80	75
rep_18	4	1	1	1	699.5	202	250.5	0	5017	3430	2708	1	18470	8529	17576	0	80	79
rep_19	1	1	1	1	327.5	166.5	126	1	4302.5	2189	2268.5	0	19548	8726	16929	0	80	79
rep_20	5	1	1	1	358.25	152.5	86.5	1	3780.75	2067.5	1517.25	1	17343	7987	10778	0	80	78
Sum				17				15				13				3

## Sheet: seed_genes(250)
	Minimum				Frist quartile				Third quartile				Maximum				test_gene_number	AraNet_test_gene_number
	RafSee	AraNet	RAP	Status	RafSee	AraNet	RAP	Status	RafSee	AraNet	RAP	Status	RafSee	AraNet	RAP	Status
rep_1	10	1	1	1	373	202	128	1	5823	2222	2716	0	19043	8111	19124	0	130	125
rep_2	8	1	1	1	605	160.75	140.5	1	4343.25	2779.75	2148.75	1	16647	8260	7528	1	130	122
rep_3	4	1	1	1	282.5	201.5	152.25	1	5745.5	2438.25	2610	0	17395	7863	17057	0	130	122
rep_4	4	1	1	1	464.5	185.5	130.25	1	5191.5	2474	2369.75	1	17623	7810	10177	0	130	122
rep_5	2	1	1	1	374.25	137.5	188	0	5067	3061.25	2031.75	1	18659	7848	6441	1	130	120
rep_6	5	1	1	1	325.5	161.5	135	1	4504.5	2555	2042	1	19627	8066	18359	0	130	123
rep_7	1	1	1	1	583	111	148	0	4412	2872	2078	1	18017	8220	17445	0	130	117
rep_8	4	1	1	1	482.75	112.75	126.25	0	6081.75	2684	2493.5	1	19370	8131	19753	0	130	124
rep_9	4	1	1	1	438.25	104.75	151.75	0	4493.25	2282.25	2001.5	1	14351	8270	9447	0	130	124
rep_10	4	1	1	1	385.75	209.5	148	1	4853.75	2987.75	2432.5	1	18546	8058	18220	0	130	122
rep_11	1	1	1	1	600.25	121	186.5	0	5648	2788.5	2281.75	1	19509	7890	19405	0	130	122
rep_12	2	1	1	1	343.5	111.5	161.5	0	4460	2907.5	1945	1	20716	7755	10166	0	130	119
rep_13	2	1	1	1	427.75	100	161.25	0	4816.25	2472.5	2130.5	1	17897	8119	8670	0	130	118
rep_14	4	1	1	1	629	218	206	1	5457	3475	2576	1	22160	7610	22168	0	130	125
rep_15	2	1	1	1	430.5	196.5	117	1	4903.5	3029.5	2460.5	1	20684	8222	8775	0	130	127
rep_16	3	1	1	1	488.75	178.5	118.5	1	4994.5	3046.25	2619.5	1	15301	7875	10034	0	130	122
rep_17	3	1	2	0	459	225.5	133	1	6398.5	3304	2969.5	1	18308	7863	9607	0	130	119
rep_18	1	1	1	1	352.25	228	110.25	1	4169.75	2552.25	2214.75	1	17201	7858	10301	0	130	122
rep_19	1	1	1	1	639	302	184	1	6562	2823	2639	1	19070	8323	17523	0	130	125
rep_20	3	1	1	1	701	142.5	164	0	5158.5	2885.5	2371.5	1	16859	8066	17176	0	130	123
Sum				19				12				18				2

## Sheet: seed_genes(200)
	Minimum				Frist quartile				Third quartile				Maximum				test_gene_number	AraNet_test_gene_number
	RafSee	AraNet	RAP	Status	RafSee	AraNet	RAP	Status	RafSee	AraNet	RAP	Status	RafSee	AraNet	RAP	Status
rep_1	3	1	1	1	358.5	169.75	118.75	1	5787	3309	2690	1	17368	7529	9279	0	180	165
rep_2	1	1	1	1	538.75	75.5	175	0	5621.75	2605.25	2393.25	1	18202	7292	18738	0	180	160
rep_3	3	1	1	1	619	173	114	1	5378	2103.5	1990	1	17180	7196	7879	0	180	163
rep_4	4	1	1	1	580.25	160.25	147	1	5848	2787.5	2541.5	1	21013	7917	9780	0	180	163
rep_5	1	1	1	1	668.5	242.5	232	1	4935	2342	2292	1	18134	7321	18727	0	180	157
rep_6	2	1	1	1	337	267.75	107	1	4903.5	2216.25	2204.5	1	20113	7392	20390	0	180	164
rep_7	8	1	1	1	312.5	111	103.25	1	5372.75	1630	2015.5	0	21242	7688	9783	0	180	166
rep_8	13	1	1	1	470	159	81	1	5775	2518	2577	0	17811	7781	8920	0	180	173
rep_9	1	1	1	1	316.75	122	140	0	5413.25	2177.25	2419.25	0	20479	7383	18809	0	180	164
rep_10	2	1	1	1	316.25	114.5	83.25	1	5483	2566	2657	0	21103	7516	18363	0	180	157
rep_11	1	1	1	1	570	64.5	147.5	0	5958	2873	2191	1	20399	7802	19271	0	180	164
rep_12	3	1	1	1	308.5	166	79	1	6518.75	2968.25	2304	1	22440	7508	9874	0	180	166
rep_13	1	1	1	1	600	107.5	137.5	0	6574	2663	2850	0	20712	6962	9396	0	180	165
rep_14	1	1	1	1	644	231	111	1	5123.25	2733.75	2028.5	1	21330	7334	19166	0	180	166
rep_15	1	1	1	1	588	172.5	143	1	4740.5	2764	2406	1	15358	7548	8672	0	180	163
rep_16	13	1	1	1	489	174	97	1	4177.5	2208.25	1915	1	18587	7238	19128	0	180	158
rep_17	6	1	1	1	457.5	117	78.5	1	5196	3569	2846.5	1	17800	7328	8698	0	180	163
rep_18	2	1	2	0	699.5	202	250.5	0	5475.5	2287.5	2560.75	0	18920	7470	8233	0	180	166
rep_19	1	1	1	1	327.5	166.5	126	1	5560	3587	2593	1	19540	7516	19887	0	180	161
rep_20	6	1	1	1	358.25	152.5	86.5	1	5568.5	2471	2301.25	1	19820	7403	18126	0	180	164
Sum				19				15				14				0

## Sheet: seed_genes(150)
	Minimum				Frist quartile				Third quartile				Maximum				test_gene_number	AraNet_test_gene_number
	RafSee	AraNet	RAP	Status	RafSee	AraNet	RAP	Status	RafSee	AraNet	RAP	Status	RafSee	AraNet	RAP	Status
rep_1	1	1	1	1	739	154	215	0	4588	1573	1881	0	18945	6125	9434	0	230	193
rep_2	1	1	1	1	492.25	148.25	245.5	0	5883.75	3003.25	2577.75	1	19632	6773	9594	0	230	206
rep_3	1	1	1	1	556	215.25	230.25	0	5277.75	2747.25	2244.75	1	20922	6600	9087	0	230	198
rep_4	1	1	1	1	768.5	145.25	238.5	0	4965.75	1944.5	2328	0	21170	6688	9420	0	230	196
rep_5	1	1	1	1	547.5	197	176.5	1	6005.5	2299.5	2086	1	20968	6103	8938	0	230	203
rep_6	1	1	1	1	572	146	155	0	4565	2155	1973	1	21259	6267	9524	0	230	189
rep_7	1	1	1	1	508	165.5	132	1	6351	2046.5	2451	0	21631	6059	8910	0	230	191
rep_8	2	1	1	1	634.25	170.25	249.5	0	5163	2628.5	1956.5	1	17743	6431	9478	0	230	204
rep_9	2	1	1	1	590	228	287	0	5407	2747	2538	1	19967	6309	9550	0	230	205
rep_10	4	1	1	1	650	106	171	0	5997	2010	2503	0	20537	6142	7143	0	230	189
rep_11	2	1	1	1	550	155	214	0	5051	2369	1897	1	15888	6411	8900	0	230	197
rep_12	1	1	1	1	503.5	206.5	264	0	6656.5	3507	2719.5	1	20669	6771	10248	0	230	199
rep_13	1	1	1	1	687	155.75	218.5	0	5291	2185.75	2165	1	19606	6511	7294	0	230	202
rep_14	8	1	1	1	628	160	167.25	0	4931.75	2102.25	2137.75	0	20240	6798	9013	0	230	196
rep_15	5	1	1	1	606.25	94.75	166.75	0	4872.25	2471.5	1870.5	1	21817	6230	9554	0	230	202
rep_16	1	1	1	1	652.5	207	226	0	5783.75	2841.5	2591.75	1	18266	6348	9609	0	230	204
rep_17	4	1	1	1	349.25	85.25	136.25	1	5139.75	2009.25	2054.25	0	19455	6128	9038	0	230	206
rep_18	1	1	1	1	550	211	218	1	5309	2132	2167	0	20256	6060	9292	0	230	205
rep_19	1	1	1	1	807.5	199	209.5	0	5716	2591.5	2174	1	18893	5997	9219	0	230	195
rep_20	3	1	1	1	696	175	239.5	0	4799	2810.75	2094.75	1	21586	6994	19861	0	230	200
Sum				20				4				13				0

## Sheet: seed_genes(100)
	Minimum				Frist quartile				Third quartile				Maximum				test_gene_number	AraNet_test_gene_number
	RafSee	AraNet	RAP	Status	RafSee	AraNet	RAP	Status	RafSee	AraNet	RAP	Status	RafSee	AraNet	RAP	Status
rep_1	1	1	1	1	75	226	100	1	3579	2192	1250	1	20686	4901	7498	0	280	225
rep_2	2	1	2	0	665	226	227	0	5701	2192	2078	1	19927	4901	7429	0	280	225
rep_3	1	1	1	1	453.5	268	163	1	5400.5	2139.5	2197.5	0	22391	4990	7873	0	280	223
rep_4	3	1	1	1	716	90.25	191	0	6553.25	1366	2036.75	0	20785	5031	8096	0	280	216
rep_5	1	1	1	1	590	174	147.5	1	5688.5	1784.5	1968.5	0	21498	4973	7979	0	280	211
rep_6	2	1	1	1	1091.5	136.5	262	0	5936	1806.5	1962.5	0	22436	5554	7903	0	280	227
rep_7	1	1	3	0	686.5	143.5	192.5	0	5586.5	2066	2332	0	19880	5491	8782	0	280	231
rep_8	3	3	1	1	705.5	180.5	267	0	5943	1835	1918	0	21713	4707	7386	0	280	223
rep_9	2	1	1	1	653.25	178.25	194.25	0	5853	1628.5	1883.5	0	18508	4828	7534	0	280	230
rep_10	5	1	2	0	714.75	173.5	254.5	0	5582.5	2558.25	1996.25	1	17359	5677	7730	0	280	218
rep_11	1	1	1	1	328	107.5	204.75	0	5417.75	1642	1756	0	20547	5431	7613	0	280	224
rep_12	1	1	1	1	774.5	257.5	262.75	0	6093.75	2203	2166	1	19978	5350	8215	0	280	212
rep_13	1	1	1	1	539.5	198.5	180	1	5141.5	2224.5	1831	1	22401	4926	7204	0	280	223
rep_14	3	1	1	1	769	127	169	0	6055	1812	2323	0	22286	5051	7880	0	280	221
rep_15	1	1	1	1	847.5	119	229.5	0	6172.5	2017	2053.5	0	22406	5552	8177	0	280	215
rep_16	1	1	6	0	876.5	247.25	267.75	0	6249	1899.5	2017.75	0	22352	4953	7665	0	280	228
rep_17	1	1	1	1	1248.25	335.75	347.25	0	6374.25	2479	2463.5	1	20782	5835	8063	0	280	218
rep_18	1	1	2	0	386.75	204.75	125.5	1	6098.25	1888.5	2134	0	20068	5067	7542	0	280	222
rep_19	2	1	1	1	611	208	231	0	4700.5	1760.5	2012.5	0	20003	5655	8214	0	280	227
rep_20	1	1	1	1	563	171.75	162.75	1	6173.5	2142	2255.5	0	22255	4907	7612	0	280	226
Sum				15				6				6				0

## Sheet: seed_genes(50)
	Minimum				Frist quartile				Third quartile				Maximum				test_gene_number	AraNet_test_gene_number
	RafSee	AraNet	RAP	Status	RafSee	AraNet	RAP	Status	RafSee	AraNet	RAP	Status	RafSee	AraNet	RAP	Status
rep_1	2	1	2	0	851.5	89.75	178.5	0	6337.75	1224.75	1441	0	21378	3416	5885	0	330	204
rep_2	1	1	1	1	1323.5	219	343.5	0	7480	1584.5	2230	0	21855	3593	5791	0	330	227
rep_3	2	5	1	1	962.5	228	340	0	6877	1713.5	2409.5	0	19710	4288	6817	0	330	216
rep_4	1	1	1	1	652.25	155.25	163.5	0	7011.5	1547.25	1755.5	0	22190	3944	5434	0	330	232
rep_5	1	1	1	1	301.5	136.25	109.75	1	4893.25	1469.75	1077.75	1	21763	3362	5624	0	330	200
rep_6	2	2	1	1	725.5	154	206	0	5279.5	1304.5	1468	0	20552	3357	5692	0	330	203
rep_7	4	1	1	1	352.5	202.75	142.25	1	4838	1681.5	1551.5	1	21040	4196	6951	0	330	218
rep_8	1	1	1	1	538.5	106	153	0	4993.5	1673	1522.5	1	19268	4229	7020	0	330	211
rep_9	3	1	1	1	1174.5	141.5	230.25	0	6042	1435	1622.25	0	22206	3779	6347	0	330	220
rep_10	1	1	1	1	328	106	121	0	4690	1592	1172	1	20466	3506	5015	0	330	217
rep_11	1	1	1	1	547	177	196	0	6321	1775	1779	0	19372	4308	5994	0	330	229
rep_12	3	1	1	1	718	151	198	0	6916	1711	1975	0	21939	4168	6936	0	330	229
rep_13	1	1	1	1	517	147.75	140.5	1	5700.5	1441.25	1341.75	1	18221	3142	4979	0	330	196
rep_14	1	1	1	1	803.5	177.5	170	1	6924	1488.5	1933	0	19598	3867	5701	0	330	227
rep_15	1	1	1	1	808	196	298.5	0	7950.5	1939.5	2397	0	22110	4462	7110	0	330	211
rep_16	3	2	1	1	898	155	224	0	7079	1628	1607	1	21089	3923	6617	0	330	209
rep_17	1	1	1	1	435.5	72.5	126	0	4813.25	1142.75	996	1	22030	2955	5100	0	330	194
rep_18	5	1	1	1	936	64.75	199.75	0	6223.75	1508	1823	0	22207	4167	5984	0	330	188
rep_19	3	1	4	0	820	153	218	0	6487	1115	1385.5	0	21083	3025	5095	0	330	219
rep_20	1	1	1	1	665	112.5	151.5	0	5436.5	1265.5	1205.5	1	22058	3360	5558	0	330	219
Sum				18				4				8				0

## Sheet: summary
Number of seed genes	Number of replication experiments	Number of experiments showed the performance of RAP better than AraNet
		Minimum	First quartile	Third quartile	Maximum
350	20	13	12	15	9
300	20	17	15	13	3
250	20	19	12	18	2
200	20	19	15	14	0
150	20	20	4	13	0
100	20	15	6	6	0
50	20	18	4	8	0
Note: We randomly selected a give size of seed genes from 380 flowering-time genes and then evaluated the performance of three gene prioritization methods using the left flowering-time genes with four rank statics(the minimum, first quartile, third quartile and maximum rank)
